# Supplementary material for: Ectopic sodium channel expression decreases excitability of Drosophila Kenyon cells
Source: J Physiol. 2025 Aug 25;603(19):5565–612. doi: 10.1113/JP288790 (PMC12487611; doi:10.1113/JP288790)
Supplement: Supplementary file 2 — Dataset S1: Raw data underlying all graphs [file TJP-603-5565-s002.xlsx]

## Sheet: Fig 1
Fig 1D	spikes/s
Current injected (pA)	Control								NaChBac
-40	0	0	0	0	0	0	0		0	0	0	0	0	0	0
-30	0	0	0	0	0	0	0		0	0	0	0	0	0	0
-20	0	0	0	0	0	0	0		0	0	0	0	0	0	0
-10	0	0	0	0	0	0	0		0	0	0	0	0	0	0
0	0	0	2	0	0	0	0		0	0	0	0	0	0	0
10	17	4	0	5	0	0	0		0	0	0	0	0	0	12
20	30	30	1	19	10	22	2		0	4	0	0	0	0	10
30	47	55	39	31	41	59	36		0	9	0	0	0	0	29
40	55	62	65	51	86	93	84		0	20	0	30	0	0	29
50	62	67	73	71	108	113	107		0	32	14	32	1	0	28
60	66	72	77	80	118	123	112		0	42	19	21	0	0	20
70	56	76	80	85	122	125	115		0	50	11	27	1	0	11
80	29	75	83	88	123	129	116		0	55	2	10	2	0	1
90	15	68	84	95	108	129	120		0	57	0	3	1	9	2
100	11	42	85	100	116	128	118		0	51	2	2	4	15	1
Fig 1E	max spikes/s
	Control	NaChBac
	66	0
	76	57
	85	19
	100	32
	123	4
	129	15
	120	29
Fig 1F	median membrane potential
Current injected (pA)	Control								NaChBac
-40	-190.918	-82.0129	-122.339	-90.6372	-120.618	-101.324	-117.175		-156.158	-128.4	-125.598	-150.586	-137.048	-102.264	-121.564
-30	-151.721	-73.233	-99.2676	-80.2582	-105.865	-93.5974	-101.74		-132.587	-83.6334	-120.056	-122.626	-93.8965	-92.1143	-106.177
-20	-127.258	-63.2141	-86.792	-72.5525	-93.2129	-80.957	-87.7502		-110.809	-56.0181	-100.696	-85.8643	-71.875	-82.6416	-91.4001
-10	-102.448	-53.4058	-76.4465	-58.5876	-77.4414	-67.1326	-73.7915		-91.7419	-51.2848	-82.8644	-81.1218	-52.3865	-72.583	-76.8799
0	-61.084	-42.6331	-58.8623	-49.5911	-64.917	-53.6316	-60.6506		-69.9707	-51.8005	-17.4377	-56.2988	-16.6809	-62.9761	-60.9314
10	-31.8665	-34.2407	-43.28	-36.7981	-52.1973	-41.4795	-47.8943		-51.3062	-38.855	-19.873	-36.0901	-12.9761	-53.833	8.20923
20	-20.5627	-24.585	-27.5513	-32.4036	-38.2568	-29.5532	-33.7341		-35.2173	-27.6489	-6.12183	-19.7876	-5.77393	-44.7388	0.860596
30	-8.17261	-12.207	-17.2852	-26.8188	-26.7395	-19.6716	-22.8455		-19.104	-22.0825	4.59595	-2.53296	3.21045	-35.9253	10.1868
40	1.86768	-5.30396	-7.08008	-20.2515	-14.0991	-10.376	-11.9995		-8.25195	-13.9771	16.7786	11.0718	12.2925	-30.249	16.7419
50	11.9873	3.42407	-1.13525	-12.439	-5.45044	-1.74561	-3.75366		1.78833	-6.31104	30.3345	25.6592	21.637	-22.5159	22.0886
60	21.1243	13.6902	4.93774	-5.92041	2.7832	5.0415	1.01929		11.4441	-0.640869	35.7483	36.2366	31.0791	-15.3259	28.3508
70	28.7415	20.9656	11.9324	-0.683594	10.2905	10.2844	6.43921		20.7214	5.45654	46.7041	47.3694	41.6626	-8.47778	32.5623
80	41.7419	25.9033	19.0063	4.97437	18.6157	16.6077	10.199		27.3804	9.79614	58.197	60.553	50.7751	-1.79443	37.2131
90	49.7681	31.366	26.6846	11.9568	24.8413	21.9055	14.7583		37.9211	16.9006	65.8997	71.2769	59.8572	4.19312	43.2007
100	60.0769	43.7927	35.1318	18.7317	34.9854	27.2583	19.2261		45.7153	21.5637	78.6682	79.5715	66.4612	10.0464	48.2727
Fig 1G	Input resistance
	Control	NaChBac
	3.09803	2.16287
	1.02599	1.57646
	1.63283	1.92168
	0.803362	2.37436
	1.28981	2.06771
	1.09935	0.991253
	1.3556	1.50965
Fig 1H	current densities
Command voltage (mV)	Control					NaChBac
-100	-0.374413	-0.166688	0.0164316	0.0488507		-0.0320282	0.351853	0.0473945	-0.117017	-0.0532991	-0.0356471	-0.317586
-90	-0.147215	-0.0774679	0.129654	0.0433658		-0.0056548	0.615496	-0.245655	0.0181581	-0.0775594	-0.0616832	-0.0335627
-80	-0.0265488	0.0664229	0.0469278	-0.0507475		-0.0185829	-2.08744	-0.952203	-0.0497078	-3.36326	0.0473719	-0.247009
-70	0.171494	-0.0647124	0.033697	0.0295042		0.00338422	-0.199649	-1.87515	-0.0318829	-5.0809	0.0641568	-1.6819
-60	0.0361214	0.0661732	-0.0127527	0.0772048		0.0865954	-0.308007	-4.54137	-1.1242	-5.90179	0.110206	-1.48502
-50	0.0851823	0.113762	0.197098	0.0509535		0.0593666	-0.0754561	-7.21721	-4.05093	-21.7325	0.0343202	-1.02759
-40	0.213465	0.120635	-0.0981079	0.0665902		0.0808106	-0.157281	-8.69255	-4.16619	-17.8589	-4.27877	-1.07404
-30	-0.14891	-0.0227884	0.32987	-0.347385		0.157791	-0.24876	-8.64351	-7.68064	-15.9478	-3.90992	-0.965035
-20	0.150463	-0.044522	0.674663	-0.37368		0.134822	-0.309005	-8.32869	-6.56776	-12.7325	-4.09628	-0.860168
-10	0.509659	0.0284934	0.611945	-0.2809		0.0466481	0.439526	-7.12284	-5.1724	-10.5886	-3.47139	-0.706792
0	0.756219	-0.173025	0.477148	-0.320565		0.0734895	0.797669	-6.2073	-4.44996	-8.59034	-2.9321	-0.461762
10	0.588156	-0.174605	0.0467043	-0.509951		0.105262	1.17407	-4.89168	-4.02719	-5.94465	-2.40271	-0.341856
20	-0.14129	-0.0750741	-0.178115	-0.498626		0.359678	1.00139	-4.07492	-3.27735	-3.85492	-1.97153	-0.264748
30	-0.0209122	0.196031	-0.699867	-0.757252		0.184692	2.23888	-3.41255	-2.7046	-2.07976	-1.639	-0.291348
Fig 1I	peak current density
	Control	NaChBac
	-0.374413	-0.0320282
	-0.174605	-2.08744
	-0.699867	-8.69255
	-0.757252	-7.68064
		-21.7325
		-4.27877
		-1.6819
Fig 1J	Calyx			Lobe
	Control	NaChBac		Control	NaChBac
	0.385289	0.116841		0.353051	0.228133
	0.315329	0.0262691		0.338459	0.160354
	0.535075	0.16037		0.295584	0.142018
	0.494664	0.139847		0.634494	0.24284
	0.400147	-0.0428009		0.347063	0.217378
	0.448859	-0.038134		0.557912	0.196674
	0.330472	0.0837744		0.173543	0.100109
	0.345237	0.119846		0.453826	0.057848
				0.0878494	0.0445866
					0.140334
					0.0643383

## Sheet: Fig 2, A6
Fig 2A			Note: data in the same column are paired from the same brain hemisphere. Data are in the order of Fig S4, top to bottom
Constitutive NaChBac expression
	Control																				NaChBac
Calyx			0.414549	0.245472	0.436626	0.203999	0.187365	0.137457	0.298229	0.399167	0.678295	0.107261	0.204725	0.359236	0.0884255	0.181458	0.706552	0.491802			0.00908845		0.086466	0.0263745	0.0630132	0.0849996	0.0840286	0.0786557	0.199759	0.0311926	0.0645735	0.0476964	0.0556084	0.0386242	0.0358771	0.0306971	0.0181532	0.0533314	0.0449154	0.118194
Alpha'	0.48127	0.19448	0.277819	0.239637	0.108016	0.524565	0.448125	0.55493	0.295195	0.185035	0.424052	0.892796	0.132907	0.227334	0.365523	0.211425	0.180575	0.405995	0.28824				0.125167	0.0488052		0.106065	0.230976	0.447809	0.479851	0.197636	0.524998	0.358958	0.148341	0.147409	0.204003	0.20507	0.162158	0.132621	0.235595	0.258838
Beta'		0.367931	1.30504	0.797414	0.122941	0.366589						0.203205	0.195196	0.148164	0.14531	0.0777564	0.114138	0.333508			0.0702002	0.0182039	-0.0587083	0.127777	0.216944	0.169117	0.249296	0.14199	0.11528	0.797324	0.40573	0.259817	0.0207238	0.164199	0.0816839	0.0973171	0.147716	0.252663	0.144129	0.151658	0.145535
Alpha	0.461338	0.240086	0.320798	0.0680377	0.266481	0.494204	0.380576	0.371485	0.450061	0.350599	0.280917	0.163261	0.195642	0.267367	0.181869	0.209459	0.357575	0.148811	0.505585				0.0979383	0.186154	-0.116983	0.232939	0.0718761	0.0708878	0.333347	0.290895	0.257306	0.0209333	0.0848151	0.117171	0.137469	0.102956	0.0493212	0.316746	0.102353	0.154275
Beta						1.66195	1.156	0.102925	0.286824	0.114291	0.20128	0.19155	0.192932	0.19261	0.254637	0.203547	0.152331	0.367069			0.164427	0.234167	-0.0319215	0.127331	0.0921886	0.254116	0.369463	0.610285	0.412831				0.139895	0.161611	-0.00383591	0.193779	-0.0165079	0.347515	0.308881	0.1414
Gamma	0.305951					0.88933	0.553004	0.216003	0.407262	0.107441	0.037384	0.238277	0.250441	0.316483	0.113136	0.126732	0.260045	0.193937			0.0363634	0.0243733	0.00819326	0.247337	0.0349086	-0.0130244	-0.0271211	-0.0153289	0.129905	0.0415893	-0.0204181	0.122659	0.0601916	-0.0042545	-0.00400944	0.0149343	0.0963495	-0.0352614	0.00661634	0.00848508
Fig 2D,E,A6
2 d GAL80ts
	Control																							NaChBac
Calyx	0.287517	0.382956	0.154911	0.879604	1.1325	0.501798			0.391369	0.19281			0.329454					0.0982993	0.0450648	0.282581	0.29685					0.278115	0.12463	0.153761	0.222448	0.109321	0.0771812						-0.000747391		0.335407
Alpha'	0.708946	0.244435	0.175198	0.257843	0.190658	0.278771	0.0804605	0.352838	0.232699	0.0126643	0.676352	0.17206	0.0122917	0.614539						0.00978144	0.00456047					0.457218	0.317376	0.227017	-0.00838174	0.127246	0.0880746						0.114466		0.42142
Beta'	0.395129	1.62927	0.915848	0.259479	0.726753	0.237279	0.363181	0.151363	0.355992	0.596193	0.459543	0.865787	0.35019	0.262353	0.523611	1.00607	0.464508	0.465966	0.70365	0.478145	0.124557	0.800437		0.110529	0.190829	0.182631	0.57056	0.0351407	0.2413	0.107838	0.201107	0.175444	0.278462	0.161674	0.00673709	0.042177	0.045733	0.110845	0.331465
Alpha	0.136962	0.302856	-0.0121755	0.204109	0.137053	0.215598	0.224035	0.435639	0.340775	0.0123728	0.683446	0.531526	0.292677	-0.103593						0.012103	0.121301					0.172575	0.10134	0.20067	0.0446713	0.0147683	0.0937848						0.035004		0.112803
Beta	0.380329	0.302638	0.215208	0.183819	0.744976	0.152413	0.435373	0.180757	0.214755	0.503285	0.281297	0.203535	0.184447	0.31898	0.160567	0.88446	0.185567	0.54007	0.17578	0.27778	0.15341	0.856856		0.0535483	0.0321406	0.0262543	0.182266	0.143148	0.172108	0.0839422	0.0945039	0.165843	0.0356335	0.17059	0.0180773	-0.0455107	0.132727	-0.0563961	0.339163
Gamma	0.396751	0.363945	0.201336	0.412015	0.500558	0.137601	0.415036	0.0476155	0.394489	0.447606	0.398788	0.68644	0.312826	0.260498	0.218975	0.808886	0.235243	0.220035	0.0264043	0.0875443	0.105477	0.867446		0.127986	0.176347	0.178515	0.296553	0.150442	0.337626	0.205973	0.215072	0.178885	-0.0700509	-0.0428377	0.0867526	-0.0718213	0.156011	0.228243	0.288747
4 d GAL80ts
	Control																									NaChBac
Calyx	0.0798113		0.367137		-0.0352954	0.636074	0.3827	0.0925203	0.250264	0.317793	0.522459	0.405225	0.104975	0.215427	0.252973	0.486394	0.426946	0.499549	0.310366	0.221747	0.265287	0.500394		0.282531		0.0244698	0.429902	0.273408	0.225836	0.473411	0.205974	0.275504	0.387771	0.398943	0.266179	0.45574	0.267366	0.171195	0.488613	0.770783	0.110482
Alpha'			0.0308772	0.206111	0.20417	0.149465	0.195407	0.0536433	0.159058	0.204652	0.0890945	0.345768	0.07143	0.16507	0.00646809	0.0173922	0.285022	0.244569	0.126173	0.184623		0.258643	0.320426				0.14533	0.0818716	0.216698	0.152533	0.308724	0.280792	0.15667	0.215736	0.36995	0.317822	0.265897	0.104296	0.269469	0.778531	0.0500837
Beta'	0.240483	0.310505	0.0624434	0.238031	0.470377	0.360881	0.495426	0.219438	0.168821	0.313189	0.53624	0.283678	0.132507	0.257953	0.520746	0.32866	0.309922	0.0359493	0.217147	0.109987	0.269952			0.347921		0.0400917	0.469842	0.146283	0.216736	1.60803	1.38008	0.394396	0.109853	0.201253	0.467501	0.27747	0.103653	0.321095	1.3548	0.722316	0.685381	0.702358
Alpha			0.126191	0.20566	0.243027	0.192305	0.137512	0.00749626	0.266113	0.250629	0.245573	0.0801419	0.19354	0.212206	0.0177419	0.160191	0.146824	0.343519	0.415297	0.0825979		0.459263	0.19367				0.0326501	0.0725939	0.128983	0.188824	0.175107	0.20549	0.221524	0.260962	0.356727	0.174973	0.255787	0.0927078	0.0233073	0.305205	0.565154	0.224573
Beta	0.366842	0.617961	0.186694	0.0991102	0.55451	0.39841	0.287272	0.249663	0.516604	0.26409	0.443521	0.302974	-0.00299239	0.405364	0.0997045	0.334546	0.25268	0.265973	-0.01066	0.094234	0.301876	0.736269		0.252381		0.0878033	0.555106	-0.0115072	0.162791	0.60866	0.754273	0.317627	0.203766	0.094075	0.251205	0.279293	0.241368	0.130979	0.495269	0.541064	0.615574	0.323633
Gamma	0.270864	0.509245	0.331623	0.506992	0.272672	0.280316	0.266233	0.262897	0.166588	0.349419	0.271851	0.245023	0.262462	0.0905417	0.214885	0.123232	0.467573	0.47219								0.00767432	0.386833	0.140825	0.213803	0.725076	0.860933	0.101208	0.137459	0.0120544	0.326376	0.263887	0.18342	0.29341	0.802092	0.536007	0.363545	0.26131
2 d auxin, AGES
	Control																				NaChBac
Calyx	0.0648585	1.13956	0.286588	0.437162	0.549325	1.28863	0.742713	0.705371	0.36809	0.30605	0.418133	0.0945723	0.511637	0.0443444	0.281361	1.0353	0.807807	0.822366	0.66583		0.155206	0.162328	0.182228	0.25835	0.141708	0.419553	0.310983	0.392302	0.069201	0.521258	0.471809	0.233279	0.210642	0.156561	0.0514331	0.0901226
Alpha'	0.204383	0.202142	0.190979	0.418498	0.238141	0.403678	0.264424	0.60081	0.206096	0.301443	0.423762	0.310361	0.43787	0.543937	0.161821	0.495116	0.352088	0.362711	0.0985864		0.166107	0.652891	0.0984295	0.00294833	0.220274	0.436508	0.0630026	0.4119	0.4737	0.178226	0.458424	-0.066905	0.242314	0.216598	0.241269	0.271896	0.147833
Beta'	0.295363	0.10012	0.350047	0.181683	0.146719	0.36029	0.404548	0.312642	-0.066847	0.45107	0.26498	0.165705	0.275709	0.328383	0.306501	0.259487	0.0758182	0.391865	0.091645		0.0356907	0.383049	0.0192658	0.0831667	0.160999	0.47786	0.373144	0.280484	0.199664	0.475794	0.497391	0.309509	0.396535	0.0685402	0.283959	0.112567	0.0101196
Alpha	0.39913	0.325313	0.226424	0.450017	0.343194	0.454017	0.55337	0.145426	0.214085	0.244991	0.14443	0.209197	0.0164655	0.209514	0.381815	0.45842	0.51116	0.296302			-0.0497834	0.661332	0.140908	0.08912	0.0609014	0.104086	-0.0520295	0.109206	0.0421132	0.00894845	-0.0369073	0.200619	0.0555952	0.0321557	0.340466	0.313766	0.0963958
Beta	0.0651552	0.586841	0.10429	0.231262	0.10357	0.54745	0.635807	0.412695	0.149248	0.0315869	0.137194	0.177021	0.456743	0.351012	0.170892	0.427128	0.163947	0.513517	0.25106		0.0546568	0.893758		0.169468	0.0950988	0.33068	0.0897217	0.285967	0.299648	0.24408	0.634382	0.140083	0.179227	0.262072	0.258405	0.174156	0.262645
Gamma	0.0117596	0.109359	0.160152	0.181193	0.5635	0.985198	0.400058	0.426867	0.421489	0.0734305	0.103583	0.240125	0.197121	0.226065	0.530307	0.659142	0.534475	0.333578	0.486277		0.153965	0.239015	0.112697	0.0564183	0.154287	0.214542	0.0968517	0.215072	0.228685	0.0700216	0.30989	0.196199	0.327036	0.0530134	0.207768	-0.0264974	-0.0379155
4 d auxin, AGES
	Control																NaChBac
Calyx	0.678368	0.937271	0.0596281	0.0266425	1.18622	0.948576	0.0259043	0.223643	0.00879765	0.424242	0.198175	0.134395	0.0584085	0.619038	0.721332		0.0392558	0.100624	0.238182	0.313616	0.340966	0.486261	0.22945	0.203656	0.180704	1.0576	0.318225	0.0899893	1.26844	0.615872	0.249918	0.0746751
Alpha'	0.324905	0.451496	0.238095	0.151726	0.950325	0.78508	0.324325	0.443756	0.348529	0.348268	0.500163	0.257535	0.106992	0.421859	0.643945		0.359224	0.0393219	0.207889	0.477343	-0.00773083	0.0107944	0.104427	0.302241	0.579654	0.486057	0.218961	0.0518205	0.593684	0.0974399	-0.0935125	0.174513
Beta'	0.169304	0.324364	0.309964	0.346975	0.597375	0.5483	0.307983	0.331409	0.19346	0.363119	0.519247	0.523009	0.161139	0.277678	0.428689		0.291443	-0.00357867	0.323416	0.303843	0.451561	0.0379089	0.00610983	0.419067	0.423353	0.351006	0.189978	0.31105	0.320057	0.073531	0.253044	0.403998
Alpha	0.405841	0.389334	0.0575265	-0.0151464	0.366918	0.646788	0.0450545	0.119321	0.138916	0.0666057	0.0544645	0.166665	0.24379	0.240725	0.376745		0.488018	-0.000401125	0.182285	0.0602889	0.0403638	-0.020262	0.0381688	0.051873	0.36	0.745521	0.251463	0.10698	0.857684	0.0791351	0.006676	0.230585
Beta	0.581637	0.204175	0.200892	0.340749	0.702029	0.674721	0.146918	0.267211	0.0472447	0.08244	0.436333	0.38654	0.20092	0.367505	0.474109		0.591324	0.056758	0.163467	0.14059	0.323861	-0.100249	0.232738	0.316698	0.195785	0.370631	0.430791	0.494243	0.782989	0.0137834	0.155037	0.364633
Gamma	0.233132	0.461512	0.166848	0.135628	0.176235	0.588524	0.0242006	0.0196221	0.0354773	0.247448	0.155278	0.171343	0.0433387	0.438921	0.465439		-0.0379869	-0.0222924	0.157941	0.152432	0.0938122	0.12791	0.0238442	0.0355733	0.304738	0.760502	0.391896	0.098528	0.850586	0.693229	0.26149	0.0733617
8 d GAL80ts
	Control									NaChBac
Calyx	0.500182	-0.038075	0.0186725	0.0163573	0.119592	0.014363	0.172682	0.354345		0.350491	0.392118	0.211287	0.469213	0.650782	0.346253	0.195498	0.220157	0.227663	0.156717
Alpha'	0.846604	0.0804309	0.23877	0.285455	0.267287	0.326819				0.199997	0.229474	0.830812	0.817257	0.00237196	0.688693	0.171448	0.306163	0.366255	0.426758	0.159839	0.442228
Beta'	0.395959	1.00277	0.314384	1.1056	0.454114	1.05555				0.625364	0.534162	1.09451	0.472783	0.714153	0.869045	0.252751	0.369666	0.834674	0.355465	0.50146
Alpha	0.550618	0.137835	0.294574	0.505022	0.110175	0.382438				0.563338	0.19991	0.371774	0.231457	0.0883622	0.283982	0.164903	0.173618	0.136621	0.206743	0.216589	0.327826
Beta	-0.0281439	0.578425	0.278658	0.681548	0.447694	0.759981				0.23438	0.25625	0.77371	0.240614	0.115698	0.102461	-0.0100295	0.699406	0.253643	0.200648	0.227252
Gamma	0.379452	0.820828	0.637657	0.893717	0.450165	1.2007				0.56259	0.397893	0.62001	0.299925	0.295033	0.393583	0.134246	0.314431	0.320373	0.148717	0.209873
No GAL80ts, 18c -> 4 d 31c
	Control										NaChBac
Calyx				0.790609	0.385056	0.382858		0.625322				0.0755108	0.202621	-0.0680286	0.100228	0.0983087
Alpha'	0.399433	0.204119		0.0484212	0.147952	0.33051	0.0805447	0.216607					-0.006939	0.0276628	0.22707	0.0304733
Beta'	0.91055	0.291381	0.24982	0.353036	0.259909	0.22746	0.180871	0.247804			0.346555	0.286849	0.105703	0.0367564	-0.013003	0.0846198
Alpha	0.130109	0.470261		0.289533	0.171546	0.232904	0.248802	0.228896				0.0243773	0.0188989	0.146902	0.135041	0.150497
Beta	0.0332558	0.546394	0.372226	0.668574	0.314693	0.523929	0.15344	0.423964	0.466519		0.248583	0.150863	0.0212028	0.0665871	-0.120309	0.287387
Gamma	0.966455	0.296037	0.41349	0.390663	0.305165	0.2748	0.411396	0.513287			0.322015	0.354609	0.0773319	0.0208284	0.274904	0.334177
GAL80ts, 2 d 18c -> 4 d 31c
	Control														NaChBac
Calyx	0.736265		0.551006	0.469163		0.188978		0.423943	0.297255	0.234749						0.107913	0.019587	-0.000170783	0.303009	-0.0126583	0.18504	0.435569	0.100148
Alpha'	0.290897	0.641556	0.330564	0.428239	0.289058	0.23364	0.372743						0.187432		0.091179	0.340699	0.196899					0.25327	0.142425
Beta'	0.209278	0.498038	0.564415	0.558213	0.413248	0.219786	0.25146	0.575377	0.562747	-0.00521996	0.0600434	0.306297	0.980956			0.0882022	0.40841	0.332726	0.31465	0.162035	0.142483	0.0206967	0.306988	0.150899	0.229954
Alpha	0.315082	0.251766	0.0714064	0.29917	0.261196	0.197872	0.159589	0.426753					0.300777		0.0125669	0.0673468	0.126579					0.088464	0.0791158
Beta	0.108758	0.361047	0.305089	0.227355	0.252269	0.223221	0.129195	0.672017	0.22894	0.0963176	0.149682		0.312907			0.117493	0.0646838	0.134757	0.200372	0.0273778	0.114761	0.0584812	0.270389	0.0655511	0.143015
Gamma	0.185275	0.065658	0.209188	0.841179	0.882686	0.216518	0.215905	0.485119	0.288981	0.507222			0.301234			0.206803	0.263267	0.302011	0.158985	0.0289807	0.316753	0.235967	0.278227	0.172122
Effect sizes from Fig 2E are given in Table A3

## Sheet: Fig 3
Fig 3A	spikes/s
Current injected (pA)	Control 2d																NaChBac 2 d										Control 4 d												NaChBac 4 d
-40	0	0	0	0	0	0	0	0	0	0	0	0	0	0	0		0	0	0	0	0	0	0	0	0		0	0	0	0	0	0	0	0	0	0	0		0	0	0	0	0	0	0	0	0
-30	0	0	0	0	0	0	0	0	0	0	0	0	0	0	0		0	0	0	0	0	0	0	0	0		0	0	0	0	0	0	0	0	1	0	0		0	0	0	0	0	0	0	0	0
-20	0	0	0	0	0	0	0	0	0	0	0	0	0	0	0		0	0	0	0	0	0	0	0	0		0	0	0	0	0	0	0	0	1	0	0		0	0	0	0	4	0	0	0	0
-10	0	0	0	0	0	0	0	0	0	0	0	0	0	0	0		0	0	0	0	0	0	0	0	0		0	0	0	0	0	0	0	0	0	0	0		0	0	0	0	0	0	0	0	0
0	0	0	0	2	0	0	0	0	0	0	0	0	0	0	0		0	0	0	0	0	0	0	1	12		0	0	0	0	0	0	0	0	1	0	0		0	0	0	0	0	15	0	0	0
10	9	0	1	27	0	0	6	0	0	0	0	12	0	0	0		0	0	0	0	0	0	0	0	7		0	0	0	2	0	0	0	0	0	0	0		0	0	0	24	6	0	0	0	0
20	28	9	43	57	6	0	26	0	0	0	21	34	18	0	0		0	0	1	0	0	0	0	0	13		22	0	0	47	0	29	0	13	4	0	0		0	11	0	18	23	0	0	1	0
30	41	42	58	74	18	4	38	15	14	21	51	45	55	42	0		0	0	0	0	0	0	0	0	11		35	0	1	60	0	45	22	46	42	14	0		0	8	0	29	27	0	0	0	0
40	50	60	60	82	26	12	42	27	35	44	61	52	74	64	21		0	0	0	0	0	1	0	0	18		45	2	0	67	0	52	42	63	61	39	1		0	14	0	27	19	0	2	4	0
50	54	77	61	82	32	21	49	37	47	79	69	54	78	77	42		0	0	0	0	0	0	0	0	13		49	14	7	70	1	55	48	69	70	57	3		0	33	0	23	1	0	0	1	0
60	58	83	58	84	37	25	52	42	62	89	75	55	81	82	55		0	0	0	0	0	0	0	0	13		51	23	33	72	11	58	55	72	74	64	23		0	37	1	11	4	0	0	0	0
70	57	88	58	84	40	30	53	52	74	91	77	55	81	80	64		0	0	0	0	0	0	0	0	6		48	30	49	72	19	57	58	74	77	69	35		2	43	0	3	1	1	0	4	0
80	59	87	58	89	40	32	49	49	82	88	78	53	83	79	67		0	0	0	0	0	0	0	0	1		38	33	54	71	27	56	60	77	81	76	38		3	44	1	1	1	0	0	1	0
90	57	87	56	86	39	34	45	50	85	93	79	54	81	81	69		0	1	0	0	0	0	0	0	2		37	32	58	70	32	44	63	77	82	77	45		2	45	1	1	5	2	0	0	0
100	55	86	58	87	39	39	44	49	84	80	75	42	79	81	71		1	0	0	0	0	0	0	0	1		32	12	62	72	36	33	64	81	79	81	44		0	30	2	0	7	1	0	0	0
Fig 3B	Max spikes/s
	Ctrl 2d	NaChBac 2d	Ctrl 4d	NaChBac 4d
	59	1	51	0
	88	1	33	45
	61	1	62	0
	89	0	72	29
	40	0	36	27
	39	1	58	0
	53	0	64	0
	52	18	81	4
	85		82	0
	93		81
	79		45
	55
	83
	82
	71
Fig 3C	membrane potential
Current injected (pA)	Control 2d																NaChBac 2 d										Control 4 d												NaChBac 4 d
-40	-145.831	-156.726	-150.409	-132.77	-98.5962	-141.51	-154.736	-146.182	-116.449	-115.399	-116.568	-179.871	-136.847	-178.015	-134.497		-171.524	-168.063	-139.606	-153.906	-181.061	-135.785	-123.145	-44.6838	-169.916		-113.373	-120.532	-105.92	-119.543	-112.994	-132.599	-136.975	-166.547	-91.9128	-147.736	-154.706		-162.891	-96.5332	-112.952	-163.08	-138.287	-146.591	-143.713	-139.478	-120.923
-30	-106.549	-133.527	-137.366	-116.315	-89.8926	-123.828	-130.374	-98.7549	-104.077	-102.502	-95.3308	-108.789	-120.837	-157.623	-119.513		-118.732	-2.36206	-126.868	-31.2073	-130.518	-122.882	-114.923	-145.859	-151.294		-100.613	-107.843	-96.2524	-147.406	-104.34	-133.484	-157.593	-148.584	-95.462	-78.8818	-128.931		-44.9463	-85.1898	-101.758	-141.467	-37.4451	-132.227	-125.806	-117.23	-105.698
-20	-90.5884	-112.146	-116.455	-99.7376	-82.3975	-104.126	-106.94	-96.8811	-92.7918	-89.3311	-82.8857	-90.8752	-97.9919	-134.174	-104.138		-123.331	-18.2983	-111.084	-43.0115	-138.953	-106.018	-34.1125	-34.0454	-27.6489		-107.532	-94.5129	-88.0493	-132.123	-92.7185	-115.656	-135.901	-113.528	-85.1563	-66.3147	-106.665		-25.1465	-76.8677	-91.0706	-112.622	-29.0588	-121.887	-107.813	-88.3362	-95.4224
-10	-82.7454	-92.9321	-91.272	-82.2693	-73.0469	-86.6638	-82.3364	-82.1472	-82.3792	-78.479	-74.9725	-66.3391	-80.5542	-105.536	-90.3931		-91.571	-94.9829	-95.7703	-20.05	-114.38	-90.9119	-101.514	-29.7363	-98.3765		-85.6445	-81.2988	-81.0059	-98.4009	-83.1848	-111.771	-111.731	-98.0042	-84.1614	-58.0017	-83.1421		-28.1311	-65.6006	-78.9185	-87.3413	-80.2429	-59.8785	-89.502	-73.2849	-82.5073
0	-62.439	-73.5474	-70.3125	-64.2029	-64.1724	-71.2952	-62.9761	-73.7824	-69.3054	-67.8955	-58.136	-55.1453	-60.7178	-75.9949	-74.8352		-56.9763	-75.531	-79.0344	-24.5056	-87.0361	-68.042	-13.5864	-68.2068	-11.4746		-54.5349	-69.0613	-71.582	-66.3391	-72.5098	-74.6948	-75.2075	-69.5618	-74.4751	-49.353	-64.5264		-51.2817	-54.7668	-66.6382	-67.1997	-49.9268	-67.8711	-69.8608	-56.1218	-64.3127
10	-42.0563	-57.0068	-53.1738	-49.646	-56.0303	-59.0088	-47.2656	-60.6812	-59.1431	-56.4026	-41.8823	-32.1472	-46.8018	-50.9033	-61.1206		-33.7646	16.1255	9.93652	-23.2422	-27.2156	-26.2756	-19.5374	-23.2788	-28.1738		-33.8684	-56.5613	-63.5071	-40.2954	-63.5071	-43.7256	-50.5249	-43.6279	-47.5647	-37.9822	-49.9146		-11.1938	-50.3357	-56.1829	9.30786	-32.0618	-46.7041	-50.5371	-39.1663	-52.1362
20	-29.1687	-44.2627	-42.5171	-37.4207	-48.4741	-49.5544	-36.4746	-46.9482	-48.645	-46.46	-29.9316	-18.8049	-33.136	-30.8655	-46.8201		-17.5781	4.98047	-13.385	-21.1304	-30.9021	-26.5686	-11.2	-4.52881	-10.4919		-17.4133	-45.8862	-55.2734	-27.1118	-54.4251	-23.645	-34.3811	-28.4241	-27.832	-30.5054	-38.1226		-12.2253	-41.7969	-43.5974	2.83203	-19.873	-26.5015	-35.6995	-23.999	-42.9688
30	-20.4834	-35.4187	-36.9446	-28.4363	-42.5842	-41.1438	-26.8494	-35.5103	-40.2893	-37.3718	-22.5769	-8.97217	-22.8455	-17.9688	-33.5327		-3.25317	5.62744	-12.0789	-9.77783	-21.6614	-11.4014	0.268555	15.8264	-2.05688		-6.68335	-34.5337	-47.583	-21.0876	-45.874	-15.033	-26.0254	-19.0002	-16.8335	-22.9004	-28.8879		-5.84106	-34.082	-33.7891	5.67017	-6.69556	-7.33643	-21.7712	-15.8813	-34.5825
40	-11.261	-28.9551	-33.8745	-20.5994	-37.5183	-35.3699	-20.3674	-28.3752	-34.3994	-29.4922	-17.4927	-0.476074	-15.1062	-11.8103	-23.3459		8.56934	5.99365	-4.6814	1.55029	-11.5601	2.44141	11.2061	30.7251	0.98877		3.89404	-24.5789	-40.9363	-14.682	-38.2324	-8.83789	-19.9463	-10.6262	-9.26514	-16.9922	-20.3247		-0.140381	-27.4109	-23.2239	9.38721	3.97339	8.80737	-8.23364	-5.40771	-26.4648
50	-2.39258	-20.1416	-28.8452	-13.446	-31.2683	-29.1321	-10.4614	-21.6309	-29.2847	-19.7266	-12.0789	7.39136	-10.5347	-5.25513	-13.9771		20.0134	9.52148	1.82495	12.6526	-1.83716	16.1743	22.1069	45.3369	10.1379		12.0239	-15.7532	-34.729	-10.553	-30.7312	-0.592041	-15.3931	-1.77002	-0.708008	-11.8408	-12.1155		10.4187	-18.927	-12.6099	14.9048	17.8223	26.1353	3.1189	3.69873	-18.8843
60	5.87158	-13.3362	-26.178	-7.70264	-26.9318	-24.3774	-2.88086	-14.3982	-23.4436	-14.6423	-7.25098	16.156	-6.40259	1.50757	-6.19507		34.4543	19.2749	8.92944	26.2512	7.59888	29.5227	33.9966	52.7588	17.2424		18.8354	-7.72095	-30.5786	-4.49219	-25.8301	7.4646	-9.46045	5.95703	5.11475	-7.75757	-6.073		18.5669	-13.1226	-3.33862	22.6563	28.4546	39.5752	12.5366	13.2324	-11.8103
70	14.0503	-5.60913	-21.3196	-2.02637	-23.3765	-19.7998	4.23889	-6.50024	-17.1631	-9.5398	-1.43433	26.8433	-2.0874	5.22461	-0.250244		46.5942	31.9397	15.3625	35.3699	17.4683	42.7734	41.4063	68.75	23.4985		27.0142	0.286865	-27.0081	0.646973	-20.8069	15.5701	-6.39038	12.677	13.208	-3.52783	-0.146484		28.3325	-7.26929	3.10669	29.248	42.0837	52.594	25.0122	21.6309	-5.32227
80	21.3867	1.48315	-16.1316	3.31421	-20.1599	-15.332	13.0127	-0.65918	-16.9739	-7.1228	4.13208	34.8145	2.75879	7.34253	4.3335		59.259	34.1675	23.2422	44.4275	26.5869	55.7556	52.7161	82.4646	33.1543		37.4695	7.38525	-24.1882	4.81567	-15.8691	21.7773	-2.2644	18.158	23.6816	1.64795	4.07105		37.9639	-1.68457	13.2202	32.2937	56.4209	66.1438	35.7056	33.2825	1.2207
90	31.5308	5.00488	-12.7991	4.56543	-16.1926	-10.0647	20.1721	4.6936	-11.9568	-1.77612	8.49609	44.1528	6.73218	15.6433	12.0056		69.8547	41.7236	28.363	55.7007	35.1563	70.0501	68.3777	88.6841	41.1377		43.8599	13.9343	-20.8069	10.553	-11.2854	28.772	4.5166	26.1963	32.8613	4.84619	10.0525		45.9106	4.62646	21.0754	40.5396	66.449	77.9663	45.5811	43.3716	7.74536
100	39.0015	8.83179	-8.17871	9.33838	-13.4583	-5.25513	25.7446	10.6995	-8.82568	3.67432	14.8499	52.8748	11.145	17.5385	15.8813		78.9307	51.3794	34.9243	64.7888	43.9758	79.9744	80.8044	103.583	48.7732		50.4883	19.9768	-18.1641	16.3025	-6.61621	34.6863	9.64355	37.9517	39.0869	10.1013	15.8569		54.5288	10.5591	27.4048	50.6165	78.0762	89.2761	55.5603	52.9419	13.8184
Fig 3D	Input resistance
	ctrl 2d	NaChBac 2d	ctrl 4d	NaChBac 4d
	1.8632	2.45982	1.57904	2.30854
	2.20012	2.34537	1.35202	0.928081
	2.03938	1.62364	0.985259	1.12568
	1.67904	2.13211	1.53763	2.40608
	0.809022	2.6655	1.13604	1.65374
	1.86741	1.8334	1.81259	1.89408
	2.29466	1.6528	1.69101	1.8093
	2.0371	2.64722	2.52445	1.85056
	1.30743		0.828977	1.37289
	1.2296		1.86364
	1.46444		2.28197
	2.84248
	1.92489
	2.7203
	1.57484
Fig 3E	current densities
Command voltage (mV)	Control 2 d																NaChBac 2 d									Control 4 d											NaChBac 4 d
-100	-0.138024	0.0177689	-0.00710898	0.138079	0.162187	-0.00941952	-0.0343375	-1.4053	0.0106081	0.0155825	-0.048239	0.000776146	-0.0491612	-0.0128898	0.0163407		-0.0663915	0.014621	-0.00147661	-0.0641722	0.0547247	-0.0593933	-0.579504	-0.0319557		0.150167	-0.0508248	-0.0356323	-0.00827526	-0.012031	-0.0838407	-0.00982908	-0.0583167	-0.0620932	-0.0100332		-0.0176691	-0.0428807	-0.0445172	-0.00397011	-0.044985	-0.12648	0.147892
-90	0.642883	0.00560782	0.0289746	0.0520932	0.0696541	-0.00842321	-0.155936	-0.699539	-0.005495	-0.0892458	-0.0898764	-0.0457287	0.0210124	-0.0416087	-0.0616885		-0.24563	-0.0443405	0.0578145	0.160212	-0.0510827	-0.0619887	-0.172014	0.0131648		-0.0509379	-0.0139763	-0.0330775	-0.0728155	-0.0103352	-0.0632211	-0.0301753	0.0609335	0.0952348	-0.00907621		-0.0808441	-0.0110364	0.0332093	-0.249717	-0.125533	0.0322348	0.0161064
-80	-0.0291329	-0.0299557	-0.0692378	0.0291398	-0.0888428	-0.000143101	0.00692354	-0.0197711	-0.0138146	0.0736212	0.00452332	0.0937432	0.0371387	0.0490926	0.0757188		-8.73827	-0.147717	-0.0720509	-0.0633091	-0.024813	0.0141286	0.0607986	0.00355564		0.00675284	-0.0323238	0.0330486	0.138857	-0.00737153	-0.0946564	0.0132594	0.756642	0.0414875	-0.00297188		0.00892321	-0.312701	0.0254126	0.176621	-0.210927	-0.066064	0.0809684
-70	-0.177526	0.0193956	-0.0351504	0.0116048	0.0692182	0.0106718	-0.00430804	0.0219813	0.000959226	0.0202615	0.0537867	0.0852761	0.0258784	0.188926	0.0565442		-9.04536	-1.00401	-0.467965	-0.233871	-0.302325	-0.0841548	-0.216046	-0.0839843		0.0590304	0.00135151	-0.031413	-0.00588548	-0.00588454	-0.0193497	0.110747	0.0538365	0.105282	0.0331277		-0.281265	-2.68148	-0.157823	-0.0558019	-0.664164	-0.0722013	-0.297359
-60	-0.105906	0.0142338	-0.163742	0.0377007	0.10068	0.00460028	0.00928292	0.0737654	0.00346951	0.0967723	-0.0662041	0.0648596	-0.0212811	0.00173026	0.0444851		-26.1872	-24.844	-26.2559	-3.20414	-8.39427	-7.03081	-1.54148	-2.21063		0.0081809	0.0771741	-0.0428436	0.0032092	0.00712499	0.0539143	0.0938562	0.0565739	0.0891557	-0.00509141		-33.7803	-8.08253	-0.158103	-6.4827	-8.9242	-1.2848	-5.08851
-50	0.0584169	0.0756554	-0.523402	0.0617647	0.0867833	0.023922	0.0607351	0.0387327	-0.00332699	0.0944002	0.148435	0.044506	0.0774409	0.0367462	-0.00182971		-26.53	-38.3518	-26.1606	-14.4277	-15.118	-5.73468	-22.7692	-16.805		0.0839234	0.0483328	0.014882	0.265348	0.0347259	0.214012	0.129194	0.107666	0.0280634	-0.0124745		-25.6555	-11.3485	-3.92827	-9.32653	-13.9896	-8.42459	-4.53544
-40	0.137926	0.0154081	0.0929816	0.132652	0.115536	0.0240205	0.103047	0.0539301	0.0345257	0.128343	0.508332	0.0943782	0.100108	0.0918948	0.0591882		-22.7596	-34.3341	-22.0434	-13.9372	-14.925	-5.04502	-33.2085	-15.2352		0.305615	0.0692766	-0.027276	0.326689	0.0416013	0.0112383	0.13697	0.161775	0.0810041	0.0553915		-22.0254	-9.09741	-18.1031	-10.2098	-12.3708	-10.9116	-7.00222
-30	-0.133787	0.0265446	-1.12296	0.101674	0.141866	0.08464	-0.0979845	0.17028	0.0525465	-0.0527527	0.0444758	-0.117299	-0.0460691	0.0995728	0.0084215		-18.8732	-28.8757	-18.6222	-11.5857	-12.1404	-4.50498	-29.4158	-12.5068		-0.142087	0.101455	-0.754772	-0.457972	-0.0360927	-0.22501	-0.0186339	-0.127214	0.163432	-0.0023794		-19.061	-6.28825	-16.4382	-9.30809	-10.8341	-13.1872	-7.67329
-20	0.133846	-0.0168525	0.665296	-0.0207472	0.195171	-0.0281909	0.016342	0.254806	-0.0840812	-0.021874	-1.17599	0.0992222	-0.175919	-0.0247565	0.0472451		-16.3312	-25.0944	-15.8235	-10.9987	-9.98088	-3.52754	-24.9666	-10.8978		0.253014	0.0175316	-1.52644	-1.00917	0.0227996	-0.438259	-0.0557616	0.192233	0.114002	0.00350776		-16.848	-5.89462	-13.2056	-7.65323	-9.54454	-12.075	-7.41528
-10	0.124067	0.0915556	0.0142337	0.154845	0.30566	0.0547928	0.022466	0.943275	0.0693369	-0.180556	-1.06039	0.0433229	-0.394087	-0.216343	0.100591		-14.2932	-21.7983	-13.6032	-9.19405	-8.31986	-2.56923	-19.5309	-9.65393		-0.0230577	0.109633	-1.09916	-1.00778	0.177234	-0.0496077	0.0526027	-0.187675	0.1591	-0.188129		-14.9437	-4.69314	-11.5182	-8.11298	-6.81476	-10.2117	-5.97922
0	1.13909	0.229741	-0.203093	-0.195716	0.162375	0.0785464	-0.0281273	0.535241	0.224381	-0.162265	-0.479118	0.0945126	-0.248277	-0.398651	0.20353		-12.1715	-19.817	-10.6383	-7.38071	-6.65947	-2.43792	-16.0562	-8.13075		0.157058	0.29879	-1.00998	-0.715935	0.0440608	-0.631448	0.0599845	0.67285	0.135843	0.00475063		-12.3636	-3.65749	-9.5718	-6.0268	-6.07614	-8.45194	-5.66905
10	0.641334	0.155987	-0.0342964	0.0533865	0.217066	0.0312488	-0.108834	0.941194	0.220565	-0.317043	-0.533512	-0.0772835	-0.511486	-0.340925	0.256651		-10.1988	-15.6769	-8.98226	-6.40778	-5.5912	-2.09527	-13.1165	-6.25539		0.161066	0.327709	-0.426789	-1.53626	0.0790852	0.257559	-0.338306	0.228263	0.180666	-0.0120153		-9.89262	-2.96243	-8.08308	-5.07203	-4.7082	-6.57022	-5.00101
20	1.4453	-0.16702	-0.521111	-0.141879	0.267178	0.0496507	-0.0245425	1.65271	0.0962818	-0.111667	0.287698	-0.105168	-0.443884	-0.339968	0.00711422		-7.68588	-13.5824	-7.01145	-4.75361		-1.54947	-9.95258	-4.832		0.959807	0.242419	-0.298508	-2.09343	0.16956	0.331105	-0.271139	-1.03237	-0.00508847	-0.0341711		-8.10408	-1.73756	-6.05355	-3.1469	-4.42773	-5.08717	-3.55988
30	1.77951	0.137474	0.00800201	-0.466165	0.171896	0.170049	-0.0426389	2.5705	0.155643	0.116095	-0.507713	-0.27991	-1.01688	-0.580629	-0.144506		-5.49792	-10.0745	-5.36425	-3.46177		-1.16099	-8.19128	-3.83898		-0.538843	0.441501	-0.468022	-1.67098	0.230401	-0.641073	-0.301176	-0.417478	0.216231	0.389727		-5.88462	-0.869633	-4.81994	-2.39676	-3.09725	-3.77598	-2.29159
Fig 3F	Peak current density
	wt 2d	NaChBac 2d	wt 4d	NaChBac 4d
	-0.177526	-26.53	-0.538843	-33.7803
	-0.16702	-38.3518	-0.0508248	-11.3485
	-1.12296	-26.2559	-1.52644	-18.1031
	-0.466165	-14.4277	-2.09343	-10.2098
	-0.0888428	-15.118	-0.0360927	-13.9896
	-0.0281909	-7.03081	-0.641073	-13.1872
	-0.155936	-33.2085	-0.338306	-7.67329
	-1.4053	-16.805	-1.03237
	-0.0840812		-0.0620932
	-0.317043		-0.188129
	-1.17599
	-0.27991
	-1.01688
	-0.580629
	-0.144506
Fig 3G	Current to induce NaChBac potential
	2 d	4 d	constitutive
	0	0	0
	0	30	0
	10	20	0
	0	10	40
	10	0	10
	0	0
	0	10
	0	0
	0	0
Fig 3H	Mean depolarization
	2 d	4 d	constitutive
	3.59298	9.717	20.6049
	6.56703	3.27103	10.9188
	11.2495	7.14153	2.46675
	3.25686	19.9317	4.22516
	19.9206	2.69557	18.7248
	10.8295	2.82473
	4.41052	2.94458
	8.38243	6.70869
	10.4019	1.30914
Fig 3J	Decay time constants
	2 d	4 d	constitutive
	0.161504	0.17333	0.23972
	0.245058	0.219144	0.176731
	0.178242	0.181957	0.109488
	0.187425	0.196181	0.0567428
	0.103957	0.127404
	0.0559828	0.139449
	0.241683	0.0652095
	0.215631

## Sheet: Fig 4
Fig 4C	Sparseness
Constitutive		2 d GAL80ts		4 d GAL80ts		2 d AGES		4 d AGES
Control	NaChBac	Control	NaChBac	Control	NaChBac	Control	NaChBac	Control	NaChBac
0.918076	0.973988	0.959389	0.985492	0.835709	0.96587	0.897799	0.939157	0.955893	0.988672
0.83791	0.974128	0.915342	0.985674	0.854147	0.959736	0.922485	0.976216	0.943994	0.981821
0.896514	0.969449	0.867732	0.991436	0.95198	0.867879	0.923773	0.988936	0.881593	0.990745
0.898753	0.882042	0.935726	0.988669	0.898571	0.966566	0.92469	0.941258	0.859285	0.995268
0.945311	0.928472	0.898353	0.941984	0.885502	0.929644	0.947168	0.988511	0.952684	0.980182
0.941015	0.960126	0.88891	0.941304	0.952082	0.951014	0.949392	0.928685	0.990209	0.933792
0.883809	0.981151	0.945219	0.983394	0.890721	0.941424	0.939072	0.988931	0.964974	0.985671
0.863059	0.989305	0.970249	0.914048	0.842864	0.959384	0.943208	0.930401	0.980628	0.939555
0.854513	0.936996	0.87569	0.969969	0.978414	0.965775	0.904817	0.984527	0.974244	0.933566
0.826535	0.957049	0.973706	0.970086	0.912971	0.979961	0.981911	0.982172	0.964352	0.958233
0.826535	0.942195	0.918124	0.981452	0.893207	0.922531	0.892955	0.964449	0.922439	0.981375
0.921293	0.940863	0.932451	0.975547	0.818462	0.937634	0.887299	0.944245	0.906831	0.953266
0.981436	0.961967	0.968292	0.919705	0.977927	0.937866	0.937406			0.961489
		0.913646	0.973669	0.848263	0.974853	0.962104			0.99172
		0.903017	0.956013						0.995199
		0.955758	0.989066
		0.925161	0.980124
		0.962257	0.973055
		0.921575	0.9515
			0.957843
			0.973245
			0.970236
Fig 4E	Correlation
Constitutive		2 d GAL80ts		4 d GAL80ts		2 d AGES		4 d AGES
Control	NaChBac	Control	NaChBac	Control	NaChBac	Control	NaChBac	Control	NaChBac
0.2511	0.0882	0.0896	0.1616	0.241	0.112	0.0224	0.0441	0.1318	0.0414
0.1441	0.1059	0.2821	0.0936	0.2014	0.014	0.1477	0.058	0.1319	0.084
0.2331	0.0936	0.2248	0.1487	0.1386	0.2028	0.1931	0.0829	0.183	0.1875
0.1799	0.1288	0.2378	0.1213	0.1411	0.0385	0.1292	0.0659	0.2072	0.064
0.2422	0.012	0.1941	0.0421	0.3025	0.2866	0.144	0.0907	0.2632	0.1379
0.2422	0.127	0.2137	0.0505	0.2123	0.1619	0.2412	0.0641	0.0921	0.0161
0.1326	0.1408	0.1429	0.0506	0.1444	0.0941	0.0661	0.0804	0.0767	0.1439
0.121	0.0862	0.1339	0.0896	0.258	0.1381	0.1609	0.0525	0.0975	0.0718
0.2692	0.0759	0.1448	0.0591	0.2713	0.1721	0.2721	0.1064	0.0529	0.0528
0.1689	-0.0036	0.1951	0.0947	0.2379	0.0694	0.0764	0.1201	0.0759	0.0733
0.2808	0.0641	0.1332	0.0399	0.2429	0.0458	0.1515	0.0907		0.1501
0.1151	0.0836	0.0889	0.1083	0.3721	0.0179	0.1188			0.0526
0.1332	0.2246	0.0969	-0.0076	0.2218	0.0924	0.1093			0.1144
		0.2431	0.1702	0.3665	0.1165	0.1025			0.065
		0.1642	0.0162
		0.1189	0.0828
		0.0831	0.0652
		0.1275	0.0813
		0.2527	0.0309
			-0.0249
			0.078
			-0.0485
Fig 4G	Mean odor response
Constitutive		2 d GAL80ts		4 d GAL80ts		2 d AGES		4 d AGES
Control	NaChBac	Control	NaChBac	Control	NaChBac	Control	NaChBac	Control	NaChBac
0.141	0.2028	0.0498	0.0914	0.282185	0.089408	0.0513	0.0274	0.1857	0.0515
0.1936	0.0014	0.1197	0.0458	0.461723	0.050033	0.129	0.0154	0.1654	0.0268
0.2267	0.0735	0.3028	0.0998	0.35023	0.188188	0.2059	0.0556	0.1541	0.0348
0.2174	0.0573	0.3641	0.0549	0.359922	0.002279	0.0602	0.0213	0.3067	0.042
0.2825	0.1085	0.2286	0.0464	0.257338	0.00042	0.0829	0.1295	0.0541	0.0521
0.0359	0.024	0.3349	0.0373	0.070018	0.07443	0.1119	0.0339	0.1213	0.0265
0.1376	0.0387	0.288	0.1001	0.250208	0.002266	0.0551	0.0923	0.1158	0.1188
0.1492	0.0368	0.2096	0.0574	0.261383	0.082589	0.1579	0.1326	0.0534	0.1605
0.1702	0.0103	0.237	0.1377	0.030382	0.042745	0.181	0.125	0.2387	0.2082
0.0954	0.0046	0.1612	0.094	0.260992	0.026564	0.0826	0.1092	0.1999	0.044
0.2014	0.0334	0.2836	0.0758	0.0091	0.004245	0.29	0.032		0.1688
0.3365	0.0438	0.2142	0.0475	0.304035	0.07603	0.2659	0.0226		0.0729
0.0193	0.0483	0.1718	0.0068	0.026511	0.054584	0.1018			0.0848
		0.2665	0.0709	0.220115	0.058745	0.118			0.0857
		0.2285	0.0634						0.0351
		0.2425	0.021
		0.1962	0.071
		0.0896	0.0497
		0.2132	0.0324
			0.0645
			0.0495
			0.0392

## Sheet: Fig 5
Fig 5B				Fig 5C				Fig 5E					Fig 5F
Decision changes, constitutive NaChBac				Decisions before training				Decision changes, NaChBac with AGES					Decisions before training
R13F02-GAL4	UAS-NaChBac	R13F02-GAL4, UAS NaChBac		R13F02-GAL4	UAS-NaChBac	R13F02-GAL4, UAS NaChBac		empty 2 d	R13F02 2 d	empty 4 d	R13F02 4 d		empty 2 d	R13F02 2 d	empty 4 d	R13F02 4 d
0	-40	-5.5556		30	40	55.5556		-100	8.3333	-55.5556	-28.8462		100	75	71.4286	75
-12.5	0	-7.1429		54.5455	77.7778	50		-14.5455	-2.5	-9.5238	-11.6883		87.5	62.5	55.5556	66.6667
-15.5844	-33.3333	-3.8462		50	50	53.8462		3.8462	1.5873	-22.3776	-25		54.5455	55.5556	60	57.1429
5.303	-54.7619	3.8462		42.8571	77.7778	46.1538		-7.2727	-21.1538	-3.3333	-11.1111		50	75	66.6667	58.3333
11.6883	-16.6667	0		50	71.4286	55.5556		4.1026	-13.6364	-19.8413	-33.3333		80	63.6364	45.4545	66.6667
-3.3333	3.3333	50		58.3333	83.3333	50		-9.1667	7.5	-54.1667	7.6923		69.2308	62.5	53.3333	66.6667
-30	-20	-2.6144		45.4545	66.6667	50		-20.4545	-17.1429	-10	-12.1212		62.5	60	64.2857	46.1538
5.5556	-5.5556	-7.1429		50	66.6667	50		-72.7273	-14.5455	-1.6667	4.4444		75	54.5455	62.5	66.6667
5.5556	-3.3333	2.6316		50	55.5556	50		-26.6667	-28.7879	-8.3333	0		72.7273	83.3333	70	55.5556
0	5.5556	-3.8462		44.4444	50	47.0588		5.5556	3.8462	-11.5385	-23.8095		66.6667	50	60	50
-40.9091	0	-3.8462		44.4444	44.4444	57.1429		-14.5455	-4.5455	2.0833	-15		50	50	80	66.6667
-29.4118	-30.4094	10		50	50	64.2857		-53.8462	-11.6883	-41.6667	-12.6984		54.5455	54.5455	58.3333	75
-4.5455	-8.3916	5.5556		50	52.6316	50		-6.25	5.3922	-27.7778	4.5455		54.5455	52.9412	50	55.5556
25	0	-15.2778		52.9412	53.8462	50		0.7692	-8.3333	-10.084	-37.1429		50	57.1429	56.25	50
-50	-37.8788	-58.3333		50	45.4545	50		-7.1429	3.8462	2.8571	-7.1429		75	50	58.3333	57.1429
0	-53.8462	31.1688		50	54.5455	50		3.5714	-3.7879	7.4866	-20		72.7273	46.1538	77.7778	57.1429
5.5556	-53.8462	33.3333		53.8462	53.8462	50		6.4935	-16.3462	-7.1795	-1.1364		50	58.3333	52.9412	60
-22.2222	3.3333	-75		50	53.8462	50		16.1765	-7.2727	-11.6883	-57.1429		50	53.8462	100	63.6364
-46.1538	-50	0		50	80	77.7778		-10.9524	-60	-45	-60		53.8462	80	57.1429	57.1429
33.3333	-40	-70.5882		50	46.6667	58.3333		-80	-8.0808	5.5556	0		70	60	45.4545	100
-3.0769	-55.5556	-1.5873		66.6667	50	54.5455		0	-10.989	-11.9048	-8.3333		50	44.4444	53.3333	50
45.4545	-42.8571	-50		55.5556	40	55.5556		1.1905	-3.8462	7.9545	-3.8462		66.6667	53.8462	57.1429	58.3333
-100	17.0455	30.303		46.1538	55.5556	75		-1.9231	33.3333	-30.2521	-13.8462		50	50	75	53.8462
-11.6667	-57.1429	21.6667		58.3333	71.4286	50		-23.9819	-26.1538	-14.2857	0		60	66.6667	50	53.8462
-12.6984	35	47.0588		57.1429	42.8571	70.5882		-11.1111	39.6154	14.5455	-50		63.6364	70	78.5714	50
0	-12.5	62.5		50	45.4545	57.1429		0	-52.6316	-19.2308	-8.7302		81.25	80	54.5455	50
-6.3492	10	44.4444		80	57.1429	50		0.5128	-4.0404	7.9545	0		50	45	58.8235	64.2857
5.1282	-5.5556	35.7143		54.5455	40	50		-42.5	0	-29.1667	4.5455		90	52.6316	64.2857	50
-3.8462	-34.9206	-30.303		100	62.5	56.25		-19.2308	-32.7273	-1.7094	-3.3333		50	81.8182	45.4545	45.4545
37.0629	-26.6667	-53.8462		70	50	36.3636		-32.1429	42.8571	-2.5	-8.3333		53.8462	50	50	50
-55.5556	-7.1429	5.5556		55.5556	33.3333	60		-58.3333	0	-5.5556	-25		58.8235	72.7273	54.5455	50
23.2323	-46.6667	-16.6667		55.5556	55.5556	53.3333		-53.8462	-10.101	-54.5455	-16.6667		80	57.1429	66.6667	62.5
16.2393	-48.8889	11.1111		66.6667	57.1429	52.9412		5	0.6993	0	7.1429		64.2857	53.8462	46.1538	50
-50	-60	0		71.4286	60	37.5		-42.8571	-20	-54.5455	-7.1429		80	100	40	50
-30	-50	5.5556		44.4444	50	55.5556		-26.6667	16.6667	-20.5128	0.905		50	54.5455	50	57.1429
-15.4762	-7.1429	10.084		58.3333	50	64.2857		-7.9545	-11.1111	5.3922	4.5455		41.6667	54.5455	54.5455	52.9412
-47.5	-50	-12.5		87.5	46.6667	63.6364		-14.2857	-6.1538	28.5714	-5.5556		76.9231	50	50	45.4545
-16.6667	-23.8095	-9.5238		77.7778	60	53.8462		-8.3333	3.0303	16.6667	-21.2121		47.0588	75	54.5455	69.2308
17.8571	-17.1429	-37.7778		61.5385	60	50		-30	2.0833	-46.4286	5.4545		66.6667	72.7273	53.8462	50
44.4444	-11.1111	-16.6667		53.8462	50	50		-6.6667	0	-0.3922	-8.8889		88.8889	50	41.6667	50
-27.2727	-20	0		53.8462	50	55.5556		3.8462	-40	-37.5	-17.7778		50	50	71.4286	54.5455
12.8205	-3.8462	30		55.5556	50	50		-10.989	0.6993	-50	4.5455		53.3333	53.8462	50	54.5455
-44.4444	14.9321	-5.5556		54.5455	57.1429	50		10	1.2121	-5.5556	2.7778		62.5	70	75	55.5556
6.9444	2.5974	-4.3956		54.5455	50	47.0588		4.4444	-4.5455	-36.3636	-7.1429		69.2308	50	47.0588	77.7778
-63.6364	-47.3684	15		66.6667	66.6667	62.5		-38.6555	-8.3916	-2.7778	2.9412		75	66.6667	87.5	45.4545
-24.2857	11.1111	-53.8462		80	57.1429	42.8571		-19.1919	4.5455	0.5128	3.3333		58.3333	50	50	55.5556
-46.6667	-13.3333	0		60	55.5556	77.7778		1.0101	23.8095	0	3.8462		53.8462	60	50	57.1429
-25.974	-16.6667	17.1429		61.5385	70	50		-25.4808	0	-56.7308	0		75	63.6364	63.6364	53.8462
-50	-8.3333	0		50	44.4444	50		-25.974	0	-50	3.7879		42.8571	81.25	58.3333	50
-53.8462	-55.5556	0.6993		50	53.8462	50		-37.5	-16.6667	-50	-3.2967		66.6667	50	75	50
2.7778	-38.6364	3.3333		57.1429	61.5385	50		-66.6667	-35.7143	-29.7619	-7.1429		62.5	90	53.3333	50
-31.8182	-57.1429	2.8571		60	50	50		-40	14.7059	7.1429	-13.6364		50	50	45.4545	50
-16.6667	-56.25	0		83.3333	54.5455	40		-22.5	-1.5385	14.2857	-9.7902		58.3333	53.8462	53.8462	41.6667
-33.8462	0	-3.3333		57.1429	55.5556	50		-6.6667	-10	-56.25	-2.8571		80	53.3333	50	57.1429
0	-16.6667	2.4038		55.5556	47.3684	62.5		-8.3916	-8.3333	2.7273	16.8831		66.6667	54.5455	69.2308	50
-2.9412	-16.6667	0		54.5455	55.5556	55.5556		-19.8718	-3.8462	6.4935	0		46.1538	71.4286	100	50
6.1538	-50	7.1429		60	53.3333	50		-66.6667	-17.8571	-26.9231	-31.8681		57.1429	53.8462	50	63.6364
3.8462	-8.3333	5.7143		53.8462	61.5385	54.5455		29.5455	-10	0	0		50	45.4545	58.3333	60
-44.4444	-50	-5.5556		44.4444	50	61.5385		-8.3333	-4.5455	-10	8.8889		55.5556	42.8571	42.8571	63.6364
16.25	-42.8571	-6.6667		69.2308	58.3333	60		-16.0839	-12.1569	-17.1429	-16.6667		52.9412	50	85.7143	60
-1.0101	-63.6364	16.6667		55.5556	55.5556	57.1429		-20.8333	-12.5	-17.619	-0.905		63.6364	50	56.25	54.5455
-46.6667	0	7.1429		63.6364	63.6364	53.8462		-27.7778		-57.1429	10		54.5455	66.6667	70	50
8.3333	-50	5.5556		64.2857	100	50		4.5455		-8.3333	-4.1667		56.25	85.7143	57.1429	46.1538
-20.8333	-30	7.1429		46.6667	56.25	60		-2.5974		-30.719	0		54.5455	54.5455	50	50
-22.7273	-2.9167	-30.5556		71.4286	66.6667	42.8571		2.8571		-30.5556	13.3333		100	50	50	46.6667
-41.6667	-45.4545	1.5873		50	66.6667	50		-45.4545		-4.3956	-18.3333		66.6667	61.5385	58.3333	50
-54.5455	-23.8095	-17.4825		53.8462	50	53.8462		-35.7143		0	21.4286		50	50	70	53.8462
4.5455	-50	-2.5974		41.6667	55.5556	50		-67.5		-3.8462	-5.4545		62.5	75	57.1429	40
2.3684	-7.1429	5		55.5556	50	40		-25.4545		-8.3333	-22.2222		40	53.8462	53.3333	66.6667
-20.5128	9.5238	-38.8889		50	50	50		-12.5		-20.5128	-50		53.8462	75	71.4286	54.5455
-53.3333	-61.5385	-18.1818		50	50	57.1429		-16.3462		14.2857	-16.6667		61.5385	60	58.3333	54.5455
14.3939	3.8462	25		53.8462	50	53.3333		-13.6364		-37.247	3.8462		66.6667	50	52.9412	70
-29.8039	-3.3333	-4.5455		46.1538	58.3333	43.75		-100		17.4825	7.8788		45.4545	58.8235	55.5556	60
-10	-30	-62.5		50	50	50		-41.6667		-16.6667	0		42.8571	62.5	61.5385	50
-4.5455	-11.1111	21.4286		50	71.4286	42.8571		-1.5873		-44.1558	-16.6667		50		50	45.4545
-33.3333	0	37.5		50	63.6364	55.5556		0		-22.9167	-4.5455		61.5385		53.8462	100
-1.6667	-25	-34.5455		53.8462	50	50		-62.5		-16.6667	8.3333		83.3333		58.3333	60
-4.1667	-41.3462	24.4444		46.1538	50	64.2857		-50		-55.5556	10		50		53.8462	50
7.1429	-11.1111	-7.1429		44.4444	50	50		2.5974		-16.0839	13.8462		50		35.7143	50
-47.3684	-60	-33.3333		43.75	46.6667	66.6667		-5.5556		-34.7594	-10.101		45.4545		52.6316	50
13.6364	0	0		45.4545	45.4545	50		-47.7273		-50	-19.1919		57.1429		36.3636	46.6667
-13.3333	-5.5556	5.5556		46.6667	60	42.8571		3.8462		-3.8095	-9.0909		45.4545		66.6667	50
-11.1111	-5.5556	5.5556		33.3333	57.1429	44.4444		-12.5		-8.3333	-4.5455		50		50	66.6667
-28.5714	-5.5556	5.5556		37.5	50	50		0		-44.2424	-2.9412		87.5		72.7273	50
44.0476	22.2222	50		50	45.4545	50		0		7.1429	5.5556		80		56.25	50
-14.2857	-53.8462	29.1667		41.6667	50	55.5556		-40		-5.5556	5.5556		50		66.6667	58.3333
5	10	16.6667		54.5455	57.1429	55.5556		-44.0476		-50	4.5455		62.5		55.5556	50
-54.5455	5.5556	-25		50	61.5385	50		-15.4762		-13.8889	-10		63.6364		61.5385	46.1538
-37.5	41.6667	-35.7143		50	46.1538	63.6364		-3.8462		25	1.0101		100		52.9412	54.5455
-16.6667	0	1.5873		45	83.3333	45.4545		-3.3333		-3.8462	-15		100		50	63.6364
0	-4.5455	50		53.8462	50	50		-87.5		-9.4017	0		57.1429		57.1429	63.6364
-50	-17.1717	-6.6667		53.3333	44.4444	70		0		-18.1818	-2.9412		50		58.3333	54.5455
-21.4286	-4.5455	4.5455		58.3333	50	55.5556		-4.5455		-26.6667	-2.9412		100		58.3333	52.9412
0	-8.3333	3.8462		54.5455	75	45.4545		-3.1746		-21.4286	-6.2745		50		55.5556	61.5385
-7.1795	-6.6667	-3.8462		53.3333	53.8462	75		-50		-31.8182	-4.5455		54.5455		53.3333	44.4444
-25.6684	-7.1429	6.6667		50	40	54.5455		0.6993		-0.6993	-27.7778		55.5556		42.8571	50
23.8095	0	0		54.5455	44.4444	62.5		-7.9365		-10.989	-28.2051		72.7273		50	45.4545
-10.084	4.5455	-3.8462		33.3333	60	50		-50		5.5556	-19.4444		46.1538		77.7778	60
-44.4444	4.5455	5.5556		41.6667	50	100		-3.2967		-55.5556	10		56.25		50	50
1.0101	-42.8571	9.1667		37.5	50	50		-27.7778		-25	-13.6364		50		58.3333	44.4444
-9.0909	4.4444	5.5556		42.8571	55.5556	37.5		2.2727		11.6667	17.1429		66.6667		75	75
-23.2143	-50	-16.6667		47.3684	50	54.5455		-20.8333		0	2.7778		100		46.6667	54.5455
0	-22.8571	4.5455		50	55.5556	66.6667		-35.1515		-4.5455	-13.3333		90		53.8462	52.9412
-45.4545	-57.1429	50		80	50	55.5556		-35.7143		-3.3333	14.4444		85.7143		53.8462	52.9412
-50	8.2051	0		55.5556	55.5556	57.1429		-11.1111		7.4866	12.6984		57.1429		81.8182	53.3333
-54.5455	0	9.0909		50	50	50		-100		-9.5238	7.1429		50		60	54.5455
-12.5	-28.5714	-2.2222		41.6667	44.4444	50		-75		4.5455	9.0909		53.8462		50	50
-52.9412	-30.5556	0		14.2857	53.8462	50		-3.3333		-34.2857	-2.8571		70		50	50
0	0	0		75	50	50		-15		-56.25	0		87.5		54.5455	61.5385
-54.5455		0		54.5455	44.4444	50		-4.5455		11.5385	-57.1429		66.6667		53.8462	44.4444
18.3333		40		50	50	50		-12.1795		-60	4.5455		54.5455		70	40
1.1905		-10		50	33.3333	50		-58.3333		16.6667	42.0635		88.8889		44.4444	50
38.6364		0		50	50	62.5		-4.5455		-36.3636	-3.8462		50		55.5556	40
26.1364		-3.3333		50	50	37.5		16.6667		-15.3846	4.5455		53.8462		100	41.6667
-50		-30		50	50	50		-8.3333		-58.3333	2.5974		85.7143		46.6667	33.3333
7.1429		-3.8095		54.5455	54.5455	50		-41.2281		-7.1795	-2.5974		50		53.8462	30
13.6364		2.9412		53.3333	50	50		-20		0	-70		57.1429		54.5455	42.8571
-28.5714		-16.6667		52.9412	55.5556	58.3333		-28.2051		-50	-2.7778		77.7778		53.3333	50
-50		-19.2308		42.8571	44.4444	75		-50		-23.8095	-23.0769		72.7273		47.0588	45.4545
3.7879		-15.4762		57.1429	50	50				5	-13.3333		58.3333		66.6667	60
8.3916		-25.2381		44.4444	58.3333	42.8571					-27.9221		53.3333		60	54.5455
-46.1538		10		54.5455	66.6667	66.6667					-0.4902		50		50	57.1429
-50		-14.5455		63.6364	50	50					-17.1429		77.7778		64.2857	45.4545
0		10.7955		57.1429	50	55.5556					-26.9231		100		56.25	35.7143
		-12.5		35.7143	45.4545	50					-11.5385		50		50	53.8462
		-1.5873		45.4545	50	66.6667					-21.4286		75		50	45.4545
		-7.1429		45.4545	42.8571	45.4545					-13.8889		75		60	33.3333
		7.1429		50	40	58.3333					10		53.3333		57.1429	42.8571
		-12.5		54.5455	50	50					4.7619		75		50	45.4545
		-5.5556		50	50	50					-4.5455		54.5455		81.8182	70
		0		69.2308	42.8571	66.6667					-11.5385		53.8462		61.5385	58.3333
		-8.8889		52.9412	57.1429	53.8462					-7.1429		58.3333		58.3333	76.9231
		0		50	53.3333	55.5556					-10.4396		50		53.3333	60
		5.5556		54.5455	50	46.6667							33.3333		50	64.2857
		1.0101		53.8462	50	66.6667							50		44.4444	58.8235
		-4.5455		41.6667	28.5714	53.8462							58.3333		50	57.1429
		0		41.6667	55.5556	44.4444							60		57.1429	76.9231
		-27.7778		36.3636	50	53.3333							57.8947		75	61.5385
		6.6667		37.5		54.5455							60			71.4286
		3.8462		50		55.5556							61.5385			55.5556
				83.3333		50							50			50
				50		44.4444										66.6667
				42.8571		50										54.5455
				36.3636		50										61.5385
				36.3636		50										57.1429
				28.5714		45.4545										64.2857
				50		46.6667
				41.6667		50
				53.8462		42.8571
				46.1538		60
				46.1538		50
				50		60
				50		60
						50
						83.3333
						80
						46.6667
						47.0588
						66.6667
						69.2308
						58.3333
						66.6667
						78.5714
						50
						54.5455
						45.4545
						62.5
						44.4444
						57.1429
						50
						62.5
						50
						55.5556
						75
						55.5556
						50
						50
						54.5455
						50
						50
						50
						33.3333
						50

## Sheet: Fig 6
Fig 6D	Para fluorescence normalized to dsRed at each segment, normalized to the average Control value
Segment	Control horizontal branch								Note: empty cells are segments with excluded outliers																			NaChBac horizontal branch
1	0.392032	0.484938	-0.23665	0.056066	0.062073	0.0336	2.63508	0.275738	-0.10735	0.491615	0.682369	-0.31639	0.234228	-0.56854	0.968219	-1.37057	-0.43324	1.87957	1.4335	0.248112	0.208173	0.132064	-0.10389	0.181174	-0.04979	0.030765		-0.23887	0.582773	-0.02597	0.127836	0.132838	-0.00559	0.982282	0.735607	0.376227	0.283958	0.103602	0.189536	-0.35224	0.054147	0.049546	0.018725	0.043896	0.012125	0.064369	0.091467	0.226942	0.663517
2	0.392967	0.423777	-0.1983	0.008903	0.032467	0.028531	2.83931	0.211611	0.011458	0.402095	0.615737	-0.26271	0.289923	-0.43515	1.06812	-1.05129	0.078645	2.44227	1.17314	0.205861	0.209913	0.032806	-0.07522	0.140112	0.073043	0.040504		-0.21716	0.321716	-0.01659	0.15538	0.129746	0.102482	0.725951	0.44076	1.25472	0.337562	0.14376	0.182277	-0.19402	0.058818	0.047418	0.021003	0.034715	0.018355	0.082165	0.105363	0.176277	0.331752
3	0.746049	0.423994	-0.09794	-0.01567	0.02641	0.025651	2.33145	0.219331	0.01234	0.347083	0.615534	-0.02348	0.23347	-0.33167	1.10283	-0.11694	0.032374	4.05911	1.18539	0.166208	0.185773	0.014808	-0.02101	0.136505	0.107832	0.077481		-0.12027	0.374887	-0.00708	0.159443	0.139061	0.197147	0.584331	0.256777	0.94539	0.464948	0.228851	0.171537	-0.0161	0.056555	0.045187	0.020961	0.037543	0.029517	0.09679	0.147837	0.14678	0.19433
4	1.00297	0.915487	0.17258	0.013419	0.035307	0.02145	2.06167	0.252796	0.035349	0.324601	0.557759	0.572237	0.955163	-0.2582	1.32448	1.26812	0.205629	4.09681	1.06028	0.213998	0.1976	0.048689	-0.00091	0.191699	0.114206	0.130756		0.167203	0.479047	-0.01312	0.118541	0.18118	0.278974	0.568133	0.140225	0.578941	0.563082	0.145426	0.16314	0.334691	0.053483	0.042925	0.019024	0.051236	0.043736	0.11696	0.150125	0.143002	0.167339
5	0.784159	1.13815	0.101514	0.112065	0.129593	0.177713	2.28499	0.440259	0.253825	0.273679	0.523428	0.68715	1.41511	0.258088	1.49752	3.95866	1.18188	5.10153	1.33209	0.333781	0.308565	0.119298	0.113724	0.250295	0.199317	0.168118		0.254651	0.599743	0.008805	0.195793	0.232183	0.285367	0.89742	0.105697	0.510277	0.650895	0.096975	0.174503	0.668285	0.057537	0.05878	0.029684	0.117302	0.071927	0.205083	0.143814	0.161366	0.163194
6	0.996488	1.16253	0.747309	0.471273	0.481701	0.650435	1.96416	0.872664	0.769086	0.34111	0.745751	1.52225	2.45078	1.37484	2.68362	4.94614	2.32711	6.19015	3.22885	0.523531	0.399705	0.408761	0.275603	0.297187	0.460503	0.169074		0.740402	1.05961	0.08629	0.444403	0.688139	0.618013	1.28019	0.188249	0.521613	0.64908	0.078007	0.235853	1.26231	0.093629	0.074769	0.06339	0.317979	0.203065	0.49947	0.517076	0.168774	0.258809
7	2.44859	2.2961	1.50897	0.751277	0.550311	1.18145	2.74004	1.65009	1.44505	1.42595	2.03174	2.67436	3.86994	2.63742	2.59099	4.64043	3.17851	5.61481	4.6179	0.654138	0.535369	0.671837	0.529139	0.308749	0.735807	0.22702		1.16308	1.48744	0.371514	0.758265	0.767718	1.36122	1.37544	0.417548	0.699163	0.629362	0.173487	0.460994	0.894969	0.205354	0.158901	0.173027	0.373966	0.236002	0.661689	0.743611	0.309189	0.461915
8	2.41135	3.28204	0.960301	0.553696	0.408772	1.46035	2.21944	1.68084	1.61204	3.00779	2.19791	3.25116	2.4733	2.84591	2.40917	3.83431	2.67535	3.27483	4.0513	0.682089	0.615038	0.858208	0.639519	0.33008	0.899721	0.29167		0.740862	0.86424	0.538894	0.881304	0.492766	1.46469	1.29767	0.727062	0.617742	0.45341	0.377907	0.499659	0.73535	0.207941	0.207724	0.124652	0.30319	0.156166	0.451013	0.649636	0.522371	0.528141
9	1.91093	2.33835	0.843167	0.36714	0.334284	0.94111	1.10701	1.22017	1.60621	2.27145	1.39684	2.47311	1.7431	2.28422	1.97506	2.68753	2.00269	2.55467	3.81316	0.58649	0.577203	0.820787	0.45963	0.397061	0.760448	0.289808		0.598646	0.653699	0.436047	0.990814	0.416098	0.67702	0.975618	0.502991	0.440368	0.517509	0.355033	0.413566	0.742745	0.181965	0.175708	0.143841	0.410045	0.148053	0.376688	0.518742	0.506377	0.427908
10	2.28188	2.1799	0.978963	0.32173	0.369808	0.746753	0.980101	0.880478	1.24156	1.33367	1.14315	1.80814	1.48435	2.03477	1.80319	2.44687	1.95637	2.47376	3.35895	0.502315	0.503717	0.840325	0.419036	0.431426	0.666366	0.247859		0.597847	0.636296	0.550392	1.38072	0.477774	0.628779	0.932077	0.432228	0.459612	0.536036	0.349399	0.44374	0.586931	0.153498	0.191161	0.151331	0.655107	0.192894	0.436521	0.452773	0.482758	0.335409
11	2.25953	2.3072	0.855437	0.376688	0.423804	0.880139	0.978571	0.854313	1.2174	1.24511	1.15871	1.68381	1.35567	1.87672	1.82257	2.33883	1.77733	1.56581	3.13001	0.50859	0.430001	0.705029	0.398073	0.499281	0.754978	0.184594		0.404235	0.5234	0.486319	1.66621	0.429493	0.618798	1.03253	0.446218	0.46033	0.393793	0.464975	0.452137	0.334596	0.172756	0.176209	0.095683	0.642119	0.195413	0.44118	0.464948	0.59415	0.400497
12	1.62192	1.83333	0.603887	0.406943	0.341679	1.00245	0.588123	0.785094	1.27679	0.963782	0.75427	1.61962	0.89163	1.61457	1.4509	1.88281	1.25954	1.05065	2.61834	0.46956	0.36449	0.573801	0.33585	0.595155	0.690042	0.153223		0.373451	0.450647	0.497669	1.33765	0.407783	0.41316	1.06136	0.315514	0.285258	0.313577	0.434273	0.38002	0.304801	0.216798	0.125959	0.084314	0.511929	0.131666	0.28813	0.540695	0.622996	0.443821
13	1.5347	1.45724	0.664465	0.313347	0.382823	0.750613	0.433935	0.495041	1.0645	0.708494	0.541264	1.24774	0.625244	1.28361	1.21019	1.33522	0.714913	1.16744	2.05946	0.397659	0.318702	0.644874	0.143914	0.720453	0.42361	0.100477		0.522317	0.586525	0.499483	1.53105	0.54014	0.41278	0.878528	0.140036	0.24039	0.47367	0.474821	0.252538	0.414026	0.215308	0.229569	0.118353	0.375957	0.137706	0.317152	0.601178	0.574336	0.424129
14	1.75925	1.59172	0.864578	0.330628	0.384827	0.763479	0.587392	0.389066	0.789942	0.811313	0.585699	1.07433	0.843428	1.12188	1.2127	0.954359	1.05777	1.2244	2.15821	0.324196	0.267834	0.791158	0.035704		0.282637	0.046191		0.699637	0.820902	1.0864	1.57276	0.83756	0.627425	0.991545	0.216459	0.315554	0.640806	0.679309	0.240688	0.535373	0.180855	0.344537	0.205043	0.351186	0.303135	0.400917	0.61915	0.540478	0.352622
15	1.63912	1.58089	1.05735	0.371325	0.586403	0.879449	0.64235	0.554387	0.919916	0.992981	0.986818	1.33168	0.855013	1.34241	1.37604	1.2118	1.21635	1.04961	2.33079	0.416025	0.076111	0.659494	0.019043	0.633381	0.333091	0.0773		0.67507	0.732858	1.14304	2.03065	1.031	0.761231	1.47295	0.384949	0.411047	0.633127	0.747728	0.396813	0.617837	0.124266	0.316557	0.188073	0.369835	0.308336	0.303068	0.57974	0.822987	0.368345
16	1.29617	1.45616	0.819331	0.536754	0.683236	0.849789	0.572982	0.972463	1.42609	0.917992	0.953719	1.03004	0.652644	1.3117	1.31469	1.00038	1.24741	0.794629	2.13902	0.5176	0.197669	0.483811	0.101127	0.592926	0.386925	0.0618		0.631705	0.638273	0.832725	2.14726	0.829881	0.632747	1.31856	0.451676	0.382376	0.599892	0.568865	0.402406	0.696603	0.257319	0.283579	0.148405	0.306887	0.354166	0.252471	0.433528	0.853744	0.356874
17	0.964459	1.511	0.821064	0.474171	0.53154	0.811368	0.447397	1.02116	1.58102	0.816622	0.958419	0.639533	0.508084	0.982149	1.0832	0.945624	1.05692	0.677331	2.049	0.539069	0.238458	0.418117	0.026949	0.60589	0.283717	0.054746		0.763926	0.602546	0.89807	2.4983	0.477557	0.532975	0.899831	0.356807	0.359597	0.668528	0.370025	0.248882	0.572061	0.273598	0.242638	0.141404	0.218247	0.373275	0.191865	0.381834	0.798908	0.541332
18	1.10513	1.90904	0.884568	0.417101	0.468632	0.957105	0.396976	1.04642	1.30302	0.674812	0.779785	0.607259	0.474823	1.01677	0.876298	0.948635	0.811225	0.573778	2.27863	0.436827	0.177165	0.380833	-0.00839	0.776585	0.259237	-0.00281		0.687746	0.627642	1.08513	2.54962	0.374372	0.490883	1.05808	0.321676	0.369646	0.662718	0.269318	0.27892	0.494933	0.321012	0.225276	0.135325	0.146983	0.342695	0.16937		0.940027	0.660511
19	1.92366	1.97919	0.904219	0.477124	0.615006	0.821403	0.458055	0.718949	1.15557	0.616347	0.629836	0.863305	0.4808	1.23952	0.740726	0.897744	0.649908	0.524795	2.72247	0.402072	0.140725	0.342401	-0.14684	1.01463	0.1714	-0.01858		0.625949	0.627845	1.32448	2.50683	0.383419	0.446096	1.39535	0.405779	0.390719	0.664262	0.269007	0.326958	0.375469	0.513351	0.223285	0.09363	0.159308	0.358324	0.132557	0.245713	0.996597	0.643731
20	1.26701	1.39955	1.10896	0.433203	0.475255	0.690861	0.354897	0.82231	1.06541	0.584236	0.603454	0.943467	0.471192	1.22502	0.667309	0.772378	0.643656	0.520979	2.50135	0.346009	0.117349	0.282315	-0.06729	1.31926	0.023607	0.165936		0.569799	0.524836	1.27195	2.03011	0.318155	0.347448	1.12933	0.524132	0.42459	0.70477	0.311695	0.313008	0.386994	0.582367	0.190308	0.124121	0.177564	0.347895	0.121613	0.202036	1.28817	0.571181
21	0.926186	1.01686	0.637691	0.249952	0.294766	0.580105	0.322096	0.809201	0.850209	0.595098	0.488987	0.686256	0.505786	0.994883	0.613728	0.799295	0.561274	0.502177	1.34282	0.218375	0.075243	0.288728	-0.08196	0.923695	0.153513	0.216658		0.405237	0.447749	1.00455	1.27646	0.173054	0.293994	0.600881	0.505591	0.535616	0.58815	0.29937	0.202144	0.367546	0.627249	0.128562	0.123514	0.16742	0.308823	0.119095	0.132884	0.964052	0.550446
22	0.724759	0.707316	0.636458	0.134659	0.204406	0.409435	0.264768	0.625664	0.556689	0.535549	0.474361	0.497452	0.438138	0.666665	0.408371	0.658643	0.398923	0.468157	0.886918	0.18507	0.026305	0.278614	-0.08398	0.483259	0.070337	0.252341		0.334068	0.304612	0.854868	1.1157	0.128859	0.233348	0.695222	0.467224	0.545503	0.490518	0.202375	0.158048	0.302133	0.585834	0.099878	0.113613	0.138234	0.535156	0.111049	0.130516	0.77797	0.546451
23	0.347083	0.55891	0.547575	0.055125	0.09569	0.256818	0.364621	0.46851	0.358351	0.449956	0.454019	0.382051	0.427863	0.496361	0.143638	0.470939	0.193747	0.429242	0.638438	0.096822	-0.01962	0.192138	0.111459	0.276017	0.086168	0.268707		0.247568	0.21757	0.837275	1.15872	0.089814	0.211421	0.646656	0.370296	0.644395	0.479805	0.106086	0.147173	0.208185	0.443753	0.06136	0.075294	0.135167	0.378719	0.082564	0.111471	0.600339	0.554265
24	0.151195	0.603887	0.399129	0.225222	0.136772	0.154987	0.586728	0.297068	0.158089	0.380778	0.434246	0.295768	0.440045	0.354353	-0.19773	0.146129	0.272753	0.421174	0.194405	0.024841	-0.11388	0.110814	0.042676	0.126366	0.115399	0.351135		0.160757	0.231235	0.674514	0.621033	0.048482	0.326673	0.511428	0.221159	1.24723	0.576449	0.05546	0.146753	0.184227	0.260881	0.02981	0.066925	0.162152	0.231885	0.056169	0.13577	0.612027	0.585848
Fig 6E,6F	Normalized GFP/dsRed			GFP		dsRed
	Control	NaChBac		Control	NaChBac	Control	NaChBac
	1.72525	0.55627		1.33021	0.938577	0.761832	1.61502
	1.89103	0.734065		1.05311	1.31642	0.53924	1.76073
	0.74366	0.346229		0.868826	0.796856	1.11485	1.81663
	0.368758	0.930475		0.883168	1.72565	2.27296	1.75268
	0.345808	0.463327		0.949328	0.414247	2.72609	0.859318
	0.781246	0.67588		1.74861	0.73189	2.20928	1.00528
	1.53581	1.0299		1.27459	0.707829	0.862473	0.695947
	0.913174	0.341577		1.90434	0.270076	1.63197	0.700582
	1.05218	0.481369		2.35724	0.626888	1.64168	1.49185
	1.18956	0.518041		1.46011	0.468029	1.63815	0.982306
	1.10508	0.29503		1.85745	1.03355	0.730113	3.06411
	1.75396	0.347615		0.877052	0.992277	1.19107	2.72714
	1.72643	0.627871		1.28321	0.722146	0.341284	1.07202
	1.59519	0.155827		2.86705	1.53456	0.573141	0.822279
	1.87677	0.144171		1.01801	0.690743	1.34464	4.28814
	2.93389	0.10033		1.99105	0.483711	0.949963	3.23052
	1.72793	0.375883		1.44633	0.42719	1.48496	3.93298
	3.30905	0.151663		2.45741	0.473647	0.985259	1.49705
	2.92704	0.379389		2.27741	0.552244	1.35312	3.61783
	0.487215	0.47826		2.19816	1.6552	1.24401	4.34574
	0.425039	0.408532		3.40133	0.806981	1.56527	3.8056
	0.569161	0.361116		4.03973	0.760968	1.07409	1.69138
	0.331358	0.30797		2.38985	0.965781	0.411089	1.97208
	0.402139	0.75793		0.394136	1.10695	0.777955	3.07534
	0.5705	0.236184		0.209517	0.704055	0.745855	1.82654
	0.19626	0.221394		0.205823	0.599213	0.407074	2.93318
		0.249586			0.197619		2.60894
		0.354055			0.193038		0.880546
		0.365458			0.26426		0.612253
		0.410595			0.278552		0.834127
		0.685332			0.249177		0.804995
		0.382741			0.264768		0.552175
		0.447367			0.268127		0.755112
		0.522508			0.247144		0.705817
		0.53358			0.390197		0.544847
		0.536116			0.29621		0.832734
		0.367292			0.269651		0.913997
		0.56024			0.511362		1.07092
		0.100801			0.050234		0.5845
		0.320737			0.217104		0.858372
		0.336944			0.194483		0.732525
		0.398103			0.325957		0.960352
Fig 6G,H	Normalized GFP/dsRed					2d				4d
	2d		4d			GFP		dsRed		GFP		dsRed
	Control	NaChBac	Control	NaChBac		Control	NaChBac	Control	NaChBac	Control	NaChBac	Control	NaChBac
	1.26398	0.705644	0.697298	0.790412		1.81299	1.83738	0.92296	1.79631	3.27439	0.148497	2.80869	0.104332
	1.1658	0.609318	0.860734	0.466026		1.86493	2.16203	1.08755	2.34083	3.16036	0.205811	2.1755	0.28359
	1.23963	0.619116	0.783432	0.281614		1.43076	0.693829	0.79889	0.76625	3.67398	0.323416	2.82948	0.681946
	1.22584	0.922197	0.47375	0.32246		1.93532	2.61267	1.05747	1.8395	2.83618	0.249677	3.51851	0.46794
	0.357694	0.320302	0.631254	0.391204		1.10738	0.677363	2.08488	1.46391	2.5159	0.960016	2.30611	1.51773
	0.846111	0.317308	2.14561	0.552095		2.17227	0.682169	1.69894	1.48336	1.66724	0.220077	0.444099	0.245289
	0.32112	0.135409	0.384139	0.332547		1.13315	0.188564	2.21538	0.936909	0.296288	0.433897	0.570769	0.782072
	1.29841	0.138939	2.09292	0.274794		1.6229	0.2156	0.850363	1.03235	2.28528	0.263296	0.68082	0.541397
	1.24382	0.429624	2.52994	0.755031		1.40435	1.40123	0.766081	2.42525	2.07102	0.197655	0.496475	0.17479
		0.157835	0.169605	0.41038			1.03528		4.31986	0.115626	0.192965	0.393148	0.297213
			0.301728	0.281306						0.114841	0.595014	0.253479	1.29481
			0.280262	0.735215						0.185632	2.48662	0.413921	1.97915
			0.302607	0.477158						0.486087	3.07332	0.958321	3.73992
			0.812951	0.440534						3.20212	2.21271	2.4019	2.96544
			0.562402	0.545562						0.845975	2.89033	0.897199	3.07573
			0.627401	0.619768						1.10464	2.02947	1.07394	1.93557
			0.823042	0.609333						1.21351	1.89439	0.878957	1.82191
			0.480261	0.11816						0.664684	0.484171	0.835736	2.4588
				0.097082							0.439538		2.71007
				0.11285							0.432074		2.1982
				0.202552							0.283523		0.887598
				0.114668							0.194362		1.01517
				0.157712							0.240344		0.945283
[truncated: 88 more columns]

## Sheet: Fig 7
Fig 7B		Auxin ctrl	Auxin NaChBac		Const ctrl	Const NaChbac
Min somatic voltage at spike onset (mV)	2 d	-41.9434	-19.5374		-34.5947	-25.4456
		-42.334			-32.2693	26.1353
		-47.1802			-23.8709	9.13696
		-50.1953			-34.8267	5.04761
		-48.3276			-37.0239	-0.561523
		-39.325			-30.3162
		-45.6177			-30.5237
		-35.8643
		-39.1174
		-37.7319
		-29.2542
		-31.3721
		-32.6477
		-20.1416
		-23.1812
	4 d	-19.4946	-26.1108
		-22.7234	-5.49316
		-46.7285	-29.6631
		-33.2947	-23.7122
		-28.0701
		-26.6907
		-25.0854
		-27.3193
		-24.9634
		-21.3501
		-21.4966
Fig 7E		Auxin ctrl	Auxin NaChBac		Const ctrl	Const NaChbac
Spike height (mV)	2 d	2.99454	1.30702		3.43664	2.21829
		2.51058			1.26648	1.8158
		4.32739			2.36816	1.02234
		2.14304			1.72241	0.678304
		1.1617			1.52283	1.68355
		1.5976			2.26644
		3.42041			2.10266
		3.21606
		2.78625
		1.85394
		4.47968
		3.15399
		3.40441
		4.20979
		2.56622
	4 d	2.99294	1.20652
		1.47502	2.54538
		5.27954	1.4974
		3.94287	0.933838
		1.79443
		4.65888
		3.93177
		2.53812
		2.64587
		3.51693
		2.03088
Fig 7F		Auxin ctrl	Auxin NaChBac		Const ctrl	Const NaChbac
Peak dV/dt (mV/ms)	2d	1.61413	0.644357		2.42274	1.73227
		1.64478			0.646464	0.369263
		4.07918			1.58895	0.453695
		1.08212			0.962728	0.287001
		0.599162			0.878092	0.580682
		1.34328			1.53983
		1.7172			1.58691
		1.81193
		1.66975
		1.08592
		3.41797
		1.83156
		2.07813
		2.31681
		1.53025
	4d	1.68309	0.574775
		0.446404	0.761486
		5.0386	0.342814
		3.42102	0.351969
		1.37939
		2.47866
		3.25086
		1.85531
		2.22982
		2.74542
		1.5196
Fig 7G
Spike height at different spike onset voltages
Voltage bin center (mV)	Auxin control																											Auxin NaChBac
	2 d															4 d												2 d	4 d
-30	3.52652	3.12846	4.7954	2.12055	1.19476	2.17609	3.64307	3.14697	3.08645	2.16561	4.50775	3.18756	3.37982					6.03013	4.97574	1.83716	3.51257	3.58887	2.58179						0.579834		1.5269
-20	3.70186	3.01176	4.32244	1.92085	1.11721	2.19299	3.25734	3.35268	3.16604	2.02455	5.00089	3.96618	3.5634	4.2101	2.71894	3.03548	1.2983	6.04201	5.11364	2.30033	4.81712	4.18205	2.9752	3.31774	3.99589	1.89819		1.6276	0.924937		1.5453	1.00098
-10	3.50603	2.84491	3.73798	1.8963	0.94786	2.15314	3.27337	3.27635	3.15107	1.6908	4.95663	3.71226	3.21165	3.96795	2.77231	3.66161	1.48824		4.78798	2.56027	4.35273	4.25678	3.11644	3.32061	4.23047	1.95211		1.35837	1.05079	3.75977	0.963484	0.482178
0	3.26744	2.51527		1.59293		1.20005	2.79147	2.94423		1.64287	4.61853	3.53721	2.84678	3.60177	2.61491	3.40803	1.51515		4.1649		4.07637	3.95646	2.93486	3.25877	4.06024	2.1596		1.03938	1.01071	2.51325	0.754713	0.842285
10	2.771	2.32627		1.4136			2.15771	2.72972		1.14746	3.90401	3.10478	2.49592	3.20936	2.43114	3.14886	1.52803		3.45991		3.18105	3.69756	2.71273	2.84515	3.7448	2.12697		0.701904	0.802545	1.6778	0.90332
20	2.49704						1.95732	0.915527			3.05311	2.75468	2.47803	2.85471	2.08688	2.84346	1.47068		3.2424		2.2418		2.58795	2.57018		2.17896		0.830796		1.01037	0.88501	0.398763
30	2.21635						1.68279					2.12456				2.33876					1.90156		2.43202	2.36298				1.07117		1.48315	1.66626	0.588989
40	1.79075											1.564				2.10631					2.01552		2.04671	2.05831				0.784302		0.57373	1.34888
												1.46688				1.85276												0.55542			1.52917
Fig 7H
Peak dV/dt (mV/ms) at different spike onset voltages
Voltage bin center (mV)	Auxin control																											Auxin NaChBac
	2 d															4 d												2 d	4 d
-30	1.7629	1.62897	2.83043	0.929147	0.46653	1.05025	1.62121	1.72555	1.71156	1.04711	3.41797	1.83156	1.95282					5.14318	3.42822	1.37939	2.11792	3.13517	1.85531						0.614421		0.396502
-20	1.72521	1.53421	2.56974	0.824877	0.381029	0.981707	1.40555	1.63366	1.60559	0.942629	3.18906	1.97643	1.76382	2.31403	1.50063	1.64207	0.762068	4.66252	3.45892	1.26176	2.39841	3.19616	1.91544	2.17299	2.83044	2.88696		0.838216	0.470606		0.370103	0.351969
-10	1.4903	1.44611	2.45986	0.889626	0.294664	0.766816	1.23054	1.36278	1.56261	0.776127	3.10323	1.72146	1.58334	2.0026	1.38498	1.59714	0.685425	4.07117	3.22061	1.17667	2.02769	3.03778	1.93203	2.09087	2.7235	1.40483		0.723049	0.523873	1.41602	0.282796	0.193278
0	1.2751	1.19265	1.67979	0.670999	0.254341	0.63598	1.01775	1.16776	1.25372	0.710548	2.67576	1.4656	1.33536	1.75321	1.23915	1.35356	0.575642	2.94701	2.65005	1.00532	1.76843	2.65241	1.71869	1.96435	2.46925	1.53033		0.494873	0.531336	0.745985	0.243964	0.293647
10	1.038	1.10476	0.979498	0.629951	0.239339	0.542736	0.694901	0.904891	0.853935	0.550821	2.16075	1.30272	1.01552	1.47748	1.13611	1.2163	0.63325		2.10249	0.823939	1.27578	2.33132	1.55402	1.66656	2.06099	1.4112		0.373671	0.365081	0.591708	0.388591
20	0.878873	0.890581	0.742013	0.558173		0.515069	0.517068	0.704627	0.62586	0.577521	1.36885	1.1257	0.766491	1.12911	1.00835	0.987771	0.47983		1.71464	0.68185	0.824778	1.89168	1.41772	1.45131	1.64216	1.18745		0.347661	0.313766	0.332798	0.339762	0.236003
30	0.684888	0.719596		0.466326			0.488863	0.618423		0.594242	1.03126	0.802368	0.635096	0.821024	0.904981	0.795861	0.548444		1.23763		0.590919	1.45755	1.3404	1.23311	1.19986	1.01178		0.285848	0.337728	0.250244	0.259908	0.275675
40	0.610428	0.566993		1.01115			0.538199	0.627645			0.657356	0.544246		0.586023	0.744867	0.627146	1.19781		0.815255		0.566928	1.22282	0.988756	1.01607	0.889167	0.896892		0.356038	0.736491	0.295003	0.2889
	0.454626	0.437912					0.509382				0.80363	0.412058		0.480608	0.553316	0.546061	1.26851		0.475303		0.415936	0.885258	0.645837	0.679501				0.267741		0.480143	0.472909	0.346375
Fig 7K
Fast inward current amplitude at different command voltages
Command voltage (mV)	Auxin control																										Auxin NaChBac					Const ctrl					Const NaChBac
	2 d															4 d											2 d	4 d
-20	-17.0898	-20.8304	-22.8382	-17.1675	-7.24284	-14.0381	-20.5078	-25.5263	-34.3161	-15.3885	-33.5028	-21.8913	-31.9771	-25.255	-16.8457	-18.28	-10.9253	-67.6223	-32.1302	-16.5144	-30.9041	-21.5454	-19.4937	-14.9114	-15.9098		-8.67809	-16.3778	-7.75146	-10.1624			-17.3869	-18.2198	-22.799		-19.2871	-6.22559
-10	-17.9537	-21.1659	-20.2114	-17.7317	-8.61359	-15.5233	-19.0899	-22.8271	-35.9456	-13.7363	-33.1186	-22.8653	-30.8483	-26.8832	-18.5359	-16.4351	-10.966	-59.6743	-29.541	-13.9271	-30.0718	-20.8793	-19.1715	-16.9561	-17.7002		-6.5918	-13.8011	-7.64465	-9.3689		-12.8964	-17.1798	-16.6899	-22.1429		-15.3198		-8.00781
0	-16.2823	-20.7845	-19.5952	-18.2094	-8.29102	-12.97	-19.5855	-19.9544	-34.1695	-13.1492	-32.4463	-19.4641	-28.7332	-26.0949	-18.3803	-16.1918	-10.9185	-47.6825	-28.2812	-13.9493	-27.1556	-21.583	-18.999	-16.258	-18.1315		-6.46973	-11.2779	-5.84194	-7.1167		-12.6221	-16.1371	-16.7069	-22.0663		-19.2193		-8.83789	-6.83594
10	-16.7524	-20.8489	-17.3767	-17.6705	-7.93457	-13.3301	-17.5171	-20.752	-30.0512	-13.3354	-29.7482	-19.387	-25.722	-24.8756	-17.6514	-15.0223	-10.4675	-32.9778	-25.3296	-14.8926	-24.2336	-19.0383	-17.7961	-15.6376	-16.2675		-5.67627	-7.65714	-6.66504	-4.88281		-12.2419	-15.4378	-15.1275	-21.3292		-16.5939		-7.20978	-5.78962
20	-14.9054	-19.5245	-15.5613	-16.5171	-6.33719	-12.146	-15.4541	-14.1863	-27.1161	-12.4988	-27.153	-16.5376	-20.9169	-22.2331	-16.8909	-14.5176	-12.1257	-24.3586	-22.9376	-13.1124	-24.0956	-17.6324	-17.0288	-14.1971	-16.0784		-10.2539	-6.57145	-8.42285			-11.3485	-15.2328	-14.3976	-19.8682		-14.2386		-6.71387	-6.34766
30	-13.5324	-18.4649	-14.563	-16.0448	-6.48426	-15.3402	-9.91821	-13.916	-22.2377	-11.7131	-23.8259	-14.6644	-16.5084	-19.7051	-15.0231	-12.6953	-10.6812	-13.916	-20.6632	-11.6374	-22.6953	-16.4607	-16.2789	-13.9718	-13.5254			-7.17163	-7.56836			-11.3385	-13.5398	-13.6087	-18.5386		-15.1449	-7.44629	-5.45247	-5.93397
Fast inward current amplitude (biggest)		Auxin ctrl	Auxin NaChBac		Const ctrl	Const NaChbac
	2 d	-17.9537	-12.0239		-12.8964	-19.2871
		-21.1659			-18.0018	-7.44629
		-22.8382			-18.5406	-8.83789
		-18.2094			-22.799	-6.83594
		-8.61359
		-15.5233
		-21.4233
		-25.5263
		-35.9456
		-15.3885
		-33.5028
		-22.8653
		-31.9771
		-26.8832
		-18.5359
	4 d	-18.28	-16.3778
		-12.1257	-8.42285
		-72.3816	-10.1624
		-32.1302
		-16.5144
		-31.25
		-21.583
		-20.6299
		-16.9561
		-18.1315
Fig 7M,N
Correlations		Fast inward current amplitude (pA)	Spike height (mV)	Peak dV/dt (mV/ms)
	2 d NaChBac	-12.0239	1.30702	0.644357
	4 d NaChBac	-16.3778	2.54538	0.761486
	4 d NaChBac	-8.42285	1.4974	0.342814
	4 d NaChBac	-10.1624	0.933838	0.351969
	const NaChBac	-19.2871	2.21829	1.73227
	const NaChBac	-7.44629	1.8158	0.369263
	const NaChBac	-8.83789	1.02234	0.453695
	const NaChBac	-6.83594	0.678304	0.287001
	2 d ctrl	-17.9537	2.99454	1.61413
	2 d ctrl	-21.1659	2.51058	1.64478
	2 d ctrl	-22.8382	4.32739	4.07918
	2 d ctrl	-18.2094	2.14304	1.08212
	2 d ctrl	-8.61359	1.1617	0.599162
	2 d ctrl	-15.5233	1.5976	1.34328
	2 d ctrl	-21.4233	3.42041	1.7172
	2 d ctrl	-25.5263	3.21606	1.81193
	2 d ctrl	-35.9456	2.78625	1.66975
	2 d ctrl	-15.3885	1.85394	1.08592
	2 d ctrl	-33.5028	4.47968	3.41797
	2 d ctrl	-22.8653	3.15399	1.83156
	2 d ctrl	-31.9771	3.40441	2.07813
	2 d ctrl	-26.8832	4.20979	2.31681
	2 d ctrl	-18.5359	2.56622	1.53025
	4 d ctrl	-18.28	2.99294	1.68309
	4 d ctrl	-12.1257	1.47502	0.446404
	4 d ctrl	-72.3816	5.27954	5.0386
	4 d ctrl	-32.1302	3.94287	3.42102
	4 d ctrl	-16.5144	1.79443	1.37939
	4 d ctrl	-31.25	3.93177	3.25086
	4 d ctrl	-21.583	2.53812	1.85531
	4 d ctrl	-20.6299	2.64587	2.22982
	4 d ctrl	-16.9561	3.51693	2.74542
	4 d ctrl	-18.1315	2.03088	1.5196
	const ctrl	-12.8964	1.26648	0.646464
	const ctrl	-18.0018	1.72241	0.962728
	const ctrl	-18.5406	2.26644	1.53983
	const ctrl	-22.799	2.10266	1.58691
Fig 7O,P		Fast inward current amplitude (pA) (set to 0 if none detected)	Total spikes, +10 to +100 pA	Residual NaChBac current
	2d NaChBac	0	1	-5.35539
	2d NaChBac	0	1	-94.0138
	2d NaChBac	0	1	-12.3229
	2d NaChBac	0	0	-32.223
	2d NaChBac	0	0	NaN
	2d NaChBac	0	1	-0.235184
	2d NaChBac	0	0	-29.3984
	2d NaChBac	-12.0239	85	-26.7452
	4 d NaChBac	0	7	-43.4738
	4 d NaChBac	0	5	0
	4 d NaChBac	-16.3778	137	-7.03549
	4 d NaChBac	-8.42285	94	NaN
	4 d NaChBac	0	2	-2.56897
	4 d NaChBac	-10.1624	11	-7.53662
	4 d NaChBac	0	0	0
	const NaChBac	0	0	-0.362305
	const NaChBac	-19.2871	320	NaN
	const NaChBac	-7.44629	48	-19.5222
	const NaChBac	-8.83789	125	-1.56897
	const NaChBac	0	9	-24.6985
	const NaChBac	-6.83594	24	0
	const NaChBac	0	143	NaN
	2 d ctrl	-17.9537	468	0
	2 d ctrl	-21.1659	619	0
	2 d ctrl	-22.8382	511	0
	2 d ctrl	-18.2094	752	0
	2 d ctrl	-8.61359	277	0
	2 d ctrl	-15.5233	197	0
	2 d ctrl	-21.4233	404	0
	2 d ctrl	-25.5263	321	0
	2 d ctrl	-35.9456	483	0
	2 d ctrl	-15.3885	585	0
	2 d ctrl	-33.5028	586	0
	2 d ctrl	-22.8653	456	0
	2 d ctrl	-31.9771	630	0
	2 d ctrl	-26.8832	586	0
	2 d ctrl	-18.5359	389	0
	4 d ctrl	-18.28	357	0
	4 d ctrl	-12.1257	146	0
	4 d ctrl	-72.3816	264	0
	4 d ctrl	-32.1302	603	0
	4 d ctrl	-16.5144	126	0
	4 d ctrl	-31.25	412	0
	4 d ctrl	-21.583	572	0
	4 d ctrl	-20.6299	570	0
	4 d ctrl	-16.9561	477	0
	4 d ctrl	-18.1315	189	0
	const ctrl	-12.8964	551	0
	const ctrl	-18.0018	625	0
	const ctrl	-18.5406	921	0
	const ctrl	-22.799	810	0

## Sheet: Fig 8
Fig 8B	2d ctrl	2d NaChBac	4d ctrl	4d NaChBac	const ctrl	const nachbac
Median current in last 100 ms, minus NaChBac and leak, at +30 mV (pA)	2.27698	38.596	29.3639	40.8711	42.1793	26.2422
	44.7235	106.827	32.6711	40.3483	17.688	48.0255
	44.6643	101.841	120.628	28.152	28.1238	20.5808
	1.80322	46.5491	67.4336	26.2494		56.2179
	92.4169	6.39149	79.5784	22.1289		60.5113
	64.3159	32.4123	68.6289	90.7863
	152.986	51.6659	50.6781
	52.5569		68.7148
	15.8577		53.4152
	86.9501		88.948
	47.8342
	105.234
	89.385
	48.6486
Fig 8C
Command voltage (mV)	2d ctrl															2d NaChBac								4d ctrl											4d NaChBac							const ctrl				const NaChBac
-100	2.4209	0.550537	1.75903	5.24536	0.34436	-0.612915	0.316162	-0.286377	-0.0316763	-0.142212	0.0100098	-0.435059	-0.0960693	0.296753		-0.805133	-2.69019	-2.98481	0.492327	-0.120552	0.937254	-0.15078		-0.195801	0.166504	0.242676	0.144531	0.0767822	-0.236572	-0.0378418	0.900024	1.00256	0.172485		-0.689881	-1.31995	0.181188	-0.832741	1.09322	-1.12744		-0.0693359	0.635986	1.43344		0.279175	0.264404	0.227296	0.311153
-90	-4.65832	0.267303	2.92664	10.0136	-0.333618	0.987305	0.144043	0.886719	1.68384	-0.0128174	0.378906	0.311523	0.144775	0.77356		0.661237	2.0233	1.15027	-1.58801	0.341657	0.223422	-0.194702		0.866333	-0.260864	-0.258667	0.188965	-0.0106201	0.133545	-0.300903	1.60596	-1.11804	-0.0883789		0.442371	0.789673	-0.12146	0.614598	-1.32019	2.16467		0.0438232	-0.552978	1.94631		-0.497559	0.421065	-0.491699	0.121641
-80	2.05395	0.213623	1.53666	2.49536	-0.365845	-0.135864	-1.23657	1.99194	2.03472	0.45227	-0.787842	0.682129	-0.00134277	-2.43738		4.18483	4.90961	6.71346	2.44854	-0.301514	-0.806396	1.04675		1.19894	0.0222168	-0.210693	-0.35498	-0.209106	0.442627	0.788107	-5.91199	-0.771606	-0.340698		1.73889	2.38049	-0.229492	1.4297	-0.331567	-0.947021		0.120361	1.84692	0.911255		0.157593	6.62257	0.452436	5.95838
-70	0.183472	0.485229	0.537471	3.84733	0.355103	-0.238525	0.776367	-0.654785	1.13972	-0.297241	0.398926	-0.558594	-0.0473633	1.36707		1.89308	0.238225	-4.45722	-0.294196	0.0941116	0.785036	-0.453337		-0.138062	0.105462	0.226685	0.478027	0.142944	-0.3396	0.13855	3.40601	0.887085	0.256592		-0.511418	-1.85022	0.277564	-0.930123	0.741398	-0.09021		-0.0948486	0.718994	0.459299		0.0814444	10.2717	-0.113237	10.2426
-60	0.515137	0	0	-1.42871	1.63879	1.18958	1.8689	-0.235596	2.12866	0.961304	0.198975	0.734863	2.13196	1.09436		3.49341	6.46084	0	-24.1925	0	-17.8858	-22.4425		0	-0.646851	0.167236	0	0	0.438232	0	3.99353	3.5199	2.02332		42.4829	-1.69495	-5.18554	-1.36814	-7.44023	1.45996		1.4856	0	0.321655		0.294556	11.8917	-2.6583	-6.06269
-50	-6.12707	-0.654907	-0.85144	0	3.48279	1.5752	4.80957	0	0	0.768433	0.331055	0.635498	2.62793	2.90906		0	0	-0.543734	0	-0.450794	-14.8562	0		-0.828735	0	1.19788	-1.02612	2.25757	1.16235	0.022583	5.49536	6.37732	4.03906		0	2.53137	-13.1336	0	-3.2223	1.61609		4.00232	1.78589	0		0	7.49249	-0.528147	0
-40	-4.21582	1.40869	-0.270996	0.533936	8.52136	7.81409	10.1318	0.170654	1.82886	-0.585327	0.989258	3.1167	4.13708	3.63733		-7.30562	-13.3268	-15.8321	-6.04291	-3.73591	0	-8.90882		-0.000976562	0.0609131	2.24438	1.25098	4.7666	3.37817	0.474853	8.82092	7.88098	8.52795		-15.6549	3.40076	0	2.49141	0	2.87085		3.51001	3.83667	-2.93884		0.124146	0	0	-34.5487
-30	-5.20251	1.80237	-0.494995	6.69165	13.046	7.65771	14.95	1.81543	-0.768311	4.60022	1.6499	6.84424	7.57373	4.69641		-12.911	-15.7255	-1.8236	3.42013	0.930843	-9.09565	-6.55987		2.07678	-0.262695	9.66785	4.96118	10.2694	3.92651	1.33484	9.75024	11.3524	14.3962		-21.1412	-3.23718	-4.87201	-1.82247	-7.02576	2.69983		6.33801	-0.412598	-5.00244		-0.296143	14.595	8.93567	-28.8477
-20	-1.75928	12.9639	1.03577	7.54541	22.0458	13.4169	25.0623	7.47949	-0.698486	18.2574	7.88794	19.2766	13.9303	8.95618		-0.780596	8.98429	-2.70139	15.4892	-1.21257	-2.49957	5.12528		5.30444	1.07746	29.8477	12.1992	19.8835	12.7769	8.87939	18.6483	21.0201	19.4393		-0.0155283	6.04651	-15.1703	5.58667	-6.12305	11.3838		8.62524	-0.635986	-1.87561		0.695923	21.2427	0.304199	-6.38451
-10	4.56604	20.6476	8.37952	14.0962	33.6725	21.2964	41.3684	16.8835	3.71948	32.5067	13.3264	30.1453	26.1291	17.2028		8.08736	28.5661	27.9394	16.126	-0.587374	-5.28893	13.2953		8.34534	5.43042	46.1053	22.0117	28.2849	23.0701	16.5418	27.7747	28.4369	33.3435		5.25746	17.3566	-1.03818	6.22022	-2.80581	23.3832		13.2184	5.08103	0.673828		3.04958	15.2759	3.67834	12.9226
0	18.8357	24.3323	15.4364	16.4197	45.4481	28.3251	61.9299	25.3667	4.15918	46.6571	21.365	45.9529	42.0902	17.5416		17.808	64.636	44.0025	26.2636	2.27069	6.8565	24.0871		15.301	8.07678	64.1123	31.2627	41.4836	38.1973	22.5021	36.2015	33.0289	47.2904		9.10036	17.6351	3.91546	13.5823	1.85824	43.7065		19.5156	5.46875	4.24866		7.547	43.5724	6.44824	30.061
10	-8.43274	32.2491	26.4032	5.69751	61.5365	38.0564	87.8809	31.2888	9.62207	60.9662	29.2729	65.4836	56.551	27.9403		23.6663	76.4509	63.2553	36.8053	5.13176	16.6961	30.598		18.7997	13.7896	78.141	43.8401	54.2771	45.8977	34.9603	44.3135	38.5023	61.3008		20.7859	28.2836	13.4574	17.8295	4.31159	69.9381		27.7001	9.8938	10.4968		11.5823	42.0045	13.0635	40.216
20	-6.44214	46.8506	34.2889	-0.509277	75.2799	52.1346	116.056	44.8708	12.0479	69.0875	36.5352	81.8186	72.7831	37.0548		32.5177	94.9068	80.8396	40.8553	5.0618	24.7312	40.6596		26.3706	35.955	97.3003	59.8403	66.7519	54.4929	40.0476	57.8197	46.9738	75.9923		33.871	33.6	17.7491	23.0884	11.9549	78.3743		36.8049	14.8047	18.5919		15.8116	44.8261	16.668	46.5373
30	2.27698	44.7235	44.6643	1.80322	92.4169	64.3159	152.986	52.5569	15.8577	86.9501	47.8342	105.234	89.385	48.6486		38.596	106.827	101.841	46.5491	6.39149	32.4123	51.6659		29.3639	32.6711	120.628	67.4336	79.5784	68.6289	50.6781	68.7148	53.4152	88.948		40.8711	40.3483	28.152	26.2494	22.1289	90.7863		42.1793	17.688	28.1238		26.2422	48.0255	20.5808	56.2179
[truncated: 1 more columns]

## Sheet: Fig 9
Model parameters are given in the Methods

## Sheet: Fig A1
Category	Input resistance (GOhm)	Series resistance (MOhm)	Max. spikes/s	Max. peak slow inward current (pA)	Max. peak slow inward current density (pA/pF)	Membrane capacitance (pF)	Command V at peak slow inward current (mV)	Predicted Rs error (mV)	Excluded because R_in < 0.8 Gohm	No voltage clamp recording
2d NaChBac	0.167518	10.588	0	-12.7947	-0.774131	16.5278	-30	0.135469	1
2d NaChBac	0.16697	25.9045	0	-46.0148	-3.5585	12.9309	-50	1.19199	1
2d NaChBac	2.45982	12.7174	1	-274.676	-26.53	10.3534	-50	3.49315	0
2d NaChBac	0.351787	19.6682	0	-8.19997	-0.828814	9.89362	-100	0.161279	1
2d NaChBac	0.496368	NaN	0	NaN	NaN	5.08374	NaN	NaN	1	x
2d NaChBac	2.34537	10.7615	1	-470.27	-38.3518	12.262	-50	5.0608	0
2d NaChBac	1.62364	5.17049	1	-647.77	-26.2559	24.6714	-60	3.34929	0
2d NaChBac	2.13211	10.9775	0	-161.467	-14.4277	11.1915	-50	1.77251	0
2d NaChBac	2.6655	8.77333	0	-254.157	-15.118	16.8116	-50	2.2298	0
2d NaChBac	1.8334	9.40869	1	-89.0002	-7.03081	12.6586	-60	0.837375	0
2d NaChBac	0.295899	25.7464	0	-55.3349	-5.35116	10.3407	30	1.42468	1
2d NaChBac	1.6528	20.9724	0	-210.268	-33.2085	6.33175	-40	4.40982	0
2d NaChBac	2.64722	9.52574	18	-248.831	-16.805	14.8069	-50	2.3703	0
4d NaChBac	2.30854	10.027	3	-462.441	-33.7803	13.6897	-60	4.63689	0
4d NaChBac	0.928081	NaN	45	NaN	NaN	13.6568	NaN	NaN	0	x
4d NaChBac	0.190652	28.7919	0	-42.2847	-4.04325	10.4581	-50	1.21746	1
4d NaChBac	0.423573	21.1557	1	-59.5155	-5.68186	10.4747	-40	1.25909	1
4d NaChBac	0.307695	35.0813	3	-32.5172	-3.80514	8.54561	-70	1.14075	1
4d NaChBac	1.12568	10.9949	2	-130.973	-11.3485	11.5411	-50	1.44004	0
4d NaChBac	2.40608	8.06928	29	-304.87	-18.1031	16.8407	-40	2.46008	0
4d NaChBac	0.197063	26.0347	0	-42.1551	-4.38473	9.61407	-50	1.0975	1
4d NaChBac	0.490763	23.6226	14	-69.7099	-7.928	8.79288	-40	1.64673	1
4d NaChBac	1.65374	8.95221	27	-124.918	-10.2098	12.2351	-40	1.11829	0
4d NaChBac	1.89408	NaN	15	NaN	NaN	9.43148	NaN	NaN	0	x
4d NaChBac	1.8093	9.79351	2	-155.699	-13.9896	11.1296	-50	1.52484	0
4d NaChBac	1.85056	8.12284	4	-211.853	-13.1872	16.0651	-30	1.72084	0
4d NaChBac	1.37289	7.78453	0	-156.472	-7.67329	20.3918	-30	1.21806	0
const NaChBac	0.29539	NaN	0	NaN	NaN	12.2654	NaN	NaN	1	x
const NaChBac	0.64697	674.545	0	-10.9873	-0.915109	12.0066	-50	7.41143	1
const NaChBac	2.16287	10.0149	0	-0.42694	-0.0320282	13.3301	-100	0.00427576	0
const NaChBac	0.592717	80.8695	0	-89.4354	-25.2269	3.54524	-50	7.2326	1
const NaChBac	0.607414	NaN	0	NaN	NaN	8.0775	NaN	NaN	1	x
const NaChBac	0.226205	10.6288	0	-12.1821	-0.479819	25.3889	30	0.129481	1
const NaChBac	0.59327	NaN	0	NaN	NaN	10.9629	NaN	NaN	1	x
const NaChBac	1.57646	17.7209	57	-23.2241	-2.08744	11.1256	-80	0.411552	0
const NaChBac	1.92168	30.2757	19	-158.25	-8.69255	18.2052	-40	4.79112	0
const NaChBac	2.37436	83.3393	32	-107.802	-7.68064	14.0356	-30	8.98418	0
const NaChBac	2.06771	21.9079	4	-471.222	-21.7325	21.6828	-50	10.3235	0
const NaChBac	0.270572	400.306	12	-80.1279	-7.85577	10.1999	-40	32.0757	1
const NaChBac	0.991253	79.7009	15	-78.1631	-4.27877	18.2677	-40	6.22967	0
const NaChBac	1.50965	319.936	29	-28.6592	-1.6819	17.0398	-70	9.16913	0
2d ctrl	1.8632	16.1253	59	-1.53223	-0.177526	8.63101	-70	0.0247077	0
2d ctrl	2.20012	5.03864	88	-5.10425	-0.16702	30.5607	20	0.0257185	0
2d ctrl	0.395691	NaN	60	NaN	NaN	7.30467	NaN	NaN	1	x
2d ctrl	2.03938	10.2173	61	-17.7146	-1.12296	15.7749	-30	0.180994	0
2d ctrl	0.47612	10.356	58	-6.05445	-0.300866	20.1234	30	0.0626999	1
2d ctrl	1.67904	10.4948	89	-7.2406	-0.466165	15.5323	30	0.0759884	0
2d ctrl	0.809022	9.33835	40	-1.91099	-0.0888428	21.5098	-80	0.0178455	0
2d ctrl	1.86741	4.80935	39	-0.861195	-0.0281909	30.5487	-20	0.00414179	0
2d ctrl	2.29466	7.6651	53	-3.1642	-0.155936	20.2916	-90	0.0242539	0
2d ctrl	2.0371	15.7395	52	-12.9943	-1.4053	9.24667	-100	0.204524	0
2d ctrl	1.30743	4.64571	85	-3.59805	-0.0840812	42.7925	-20	0.0167155	0
2d ctrl	0.271498	NaN	16	NaN	NaN	8.72972	NaN	NaN	1	x
2d ctrl	1.2296	8.64416	93	-5.49275	-0.317043	17.3249	10	0.0474802	0
2d ctrl	0.667865	NaN	70	NaN	NaN	15.0076	NaN	NaN	1	x
2d ctrl	1.46444	20.1179	79	-9.74665	-1.17599	8.28801	-20	0.196082	0
2d ctrl	2.84248	16.6558	55	-2.43921	-0.27991	8.71426	30	0.0406269	0
2d ctrl	1.92489	8.62312	83	-23.269	-1.01688	22.8827	30	0.200651	0
2d ctrl	2.7203	8.20259	82	-12.1952	-0.580629	21.0034	30	0.100032	0
2d ctrl	1.57484	9.43877	71	-2.46915	-0.144506	17.0868	30	0.0233057	0
4d ctrl	1.57904	19.008	51	-3.59926	-0.538843	6.67961	30	0.0684148	0
4d ctrl	0.327736	21.4528	19	-4.35897	-0.439458	9.91896	-40	0.093512	1
4d ctrl	1.35202	7.74669	33	-0.977743	-0.0508248	19.2375	-100	0.00757428	0
4d ctrl	0.985259	11.1083	62	-28.5452	-1.52644	18.7005	-20	0.317087	0
4d ctrl	1.53763	18.7337	72	-17.808	-2.09343	8.50664	20	0.333611	0
4d ctrl	1.13604	8.11177	36	-0.681826	-0.0360927	18.891	-30	0.00553082	0
4d ctrl	1.81259	NaN	58	NaN	NaN	9.5559	NaN	NaN	0	x
4d ctrl	1.69101	17.6551	64	-5.50076	-0.641073	8.58054	30	0.0971167	0
4d ctrl	2.52445	9.46523	81	-5.16513	-0.338306	15.2676	10	0.0488891	0
4d ctrl	0.828977	22.5405	82	-6.53425	-1.03237	6.32937	20	0.147286	0
4d ctrl	1.86364	9.71396	81	-1.04147	-0.0620932	16.7726	-100	0.0101168	0
4d ctrl	2.28197	10.4432	45	-2.76965	-0.188129	14.7221	-10	0.0289241	0
const ctrl	0.414826	249.923	34	-18.2796	-0.959695	19.0474	30	4.5685	1
const ctrl	3.09803	NaN	66	NaN	NaN	14.9153	NaN	NaN	0	x
const ctrl	0.268969	NaN	6	NaN	NaN	11.9476	NaN	NaN	1	x
const ctrl	1.02599	22.0257	76	-2.29414	-0.374413	6.12731	-100	0.0505301	0
const ctrl	1.63283	NaN	85	NaN	NaN	17.3476	NaN	NaN	0	x
const ctrl	0.803362	8.42237	100	-3.48481	-0.174605	19.9583	10	0.0293504	0
const ctrl	0.436522	13.3434	49	-3.29566	-0.251395	13.1095	-50	0.0439752	1
const ctrl	1.28981	NaN	123	NaN	NaN	14.2924	NaN	NaN	0	x
const ctrl	1.09935	13.7776	129	-9.33196	-0.699867	13.3339	30	0.128572	0
const ctrl	1.3556	10.9305	120	-12.9972	-0.757252	17.1637	30	0.142067	0

[truncated: 5 more sheets: Fig A2, Fig A3, Fig A4, Fig A5, Fig A7]
